# Supplementary material for: 1,3-Bis(2-chloro­phen­yl)thio­urea: a monoclinic polymorph
Source: Acta Crystallogr Sect E Struct Rep Online. 2011 Oct 12;67(Pt 11):o2965. doi: 10.1107/S1600536811041894 (PMC3247371; doi:10.1107/S1600536811041894)
Supplement: Supplementary file 1 [file e-67-o2965-sup1.cif]

##############################################################################
#                                                                            #
# This CIF contains the data in a paper accepted for publication in          #
# Acta Crystallographica Section E. It conforms to the requirements of       #
# Notes for Authors for Acta Crystallographica Section E, and has been       #
# peer reviewed under the auspices of the IUCr Commission on Journals.       #
#                                                                            #
# Full details of the Crystallographic Information File format               #
# are given in the paper "The Crystallographic Information File (CIF):       #
# a New Standard Archive File for Crystallography" by S. R. Hall, F. H.      #
# Allen and I. D. Brown [Acta Cryst. (1991), A47, 655-685].                  #
#                                                                            #
# The current version of the core CIF dictionary is obtainable from          #
# ftp://ftp.iucr.org/pub/cif_core.dic.                                       #
#                                                                            #
# Software is freely available for graphical display of the structure(s)     #
# in this CIF. For information consult the CIF software page                 #
# http://www.iucr.org/resources/cif/software.                                #
#                                                                            #
# This file may be used for bona fide research purposes within the           #
# scientific community so long as proper attribution is given to the journal # 
# article from which it was obtained.                                        #
#                                                                            #
##############################################################################
data_global
_audit_creation_method     SHELXL-97
_journal_date_recd_electronic     2011-10-06
_journal_date_accepted     2011-10-11
_journal_name_full     'Acta Crystallographica, Section E'
_journal_year     2011
_journal_volume     67
_journal_issue     11
_journal_page_first     o2965
_journal_page_last     o2965
_journal_paper_category     QO
_journal_coeditor_code     VM2125
_publ_contact_author_name     ' Edward RT Tiekink '
_publ_contact_author_address
;
Department of Chemistry, University of Malaya,
50603 Kuala Lumpur, Malaysia
;
_publ_contact_author_email
;
edward.tiekink@gmail.com
;
_publ_contact_author_fax     ' +60 3 7967 4193 '
_publ_contact_author_phone     ' +60 3 7967 6775 '
_publ_section_title
;
1,3-Bis(2-chlorophenyl)thiourea: a monoclinic polymorph
;
loop_
    _publ_author_name
    _publ_author_footnote
    _publ_author_address
    'Chien Ing Yeo ' .
;
Department of Chemistry, University of Malaya,
50603 Kuala Lumpur, Malaysia
;
    'Tiekink, Edward R. T.' .
;
Department of Chemistry, University of Malaya,
50603 Kuala Lumpur, Malaysia
;
data_I
_audit_creation_method     SHELXL-97
_chemical_name_systematic
;
1,3-Bis(2-chlorophenyl)thiourea
;
_chemical_name_common     ?
_chemical_formula_moiety     'C13 H10 Cl2 N2 S'
_chemical_formula_sum     'C13 H10 Cl2 N2 S'
_chemical_formula_iupac     'C13 H10 Cl2 N2 S'
_chemical_formula_weight     297.19
_chemical_melting_point     ?
_symmetry_cell_setting     monoclinic
_symmetry_space_group_name_H-M     'P 21/c'
_symmetry_space_group_name_Hall     '-P 2ybc'
loop_
    _symmetry_equiv_pos_as_xyz
    'x, y, z'
    '-x, y+1/2, -z+1/2'
    '-x, -y, -z'
    'x, -y-1/2, z-1/2'
_cell_length_a     11.9999(3)
_cell_length_b     14.6811(3)
_cell_length_c     8.0806(2)
_cell_angle_alpha     90.00
_cell_angle_beta     109.5090(10)
_cell_angle_gamma     90.00
_cell_volume     1341.84(5)
_cell_formula_units_Z     4
_cell_measurement_reflns_used     2105
_cell_measurement_theta_min     2.278
_cell_measurement_theta_max     25.350
_cell_measurement_temperature     100(2)
_exptl_crystal_description     prism
_exptl_crystal_colour     colourless
_exptl_crystal_size_max     0.20
_exptl_crystal_size_mid     0.06
_exptl_crystal_size_min     0.02
_exptl_crystal_density_diffrn     1.471
_exptl_crystal_density_meas     ?
_exptl_crystal_density_method     'not measured'
_exptl_crystal_F_000     608
_exptl_absorpt_coefficient_mu     0.621
_exptl_absorpt_correction_type     multi-scan
_exptl_absorpt_process_details     '(SADABS; Sheldrick, 1996)'
_exptl_absorpt_correction_T_min     0.6439
_exptl_absorpt_correction_T_max     0.7461
_exptl_special_details
;
;
_diffrn_ambient_temperature     100(2)
_diffrn_radiation_type     MoK\a
_diffrn_radiation_wavelength     0.71073
_diffrn_radiation_source     'fine-focus sealed tube'
_diffrn_radiation_monochromator     graphite
_diffrn_measurement_device_type     'Bruker SMART APEX'
_diffrn_measurement_method     \w
_diffrn_detector_area_resol_mean     ?
_diffrn_reflns_number     12491
_diffrn_reflns_av_R_equivalents     0.0521
_diffrn_reflns_av_sigmaI/netI     0.0477
_diffrn_reflns_theta_min     2.27
_diffrn_reflns_theta_max     27.50
_diffrn_reflns_theta_full     27.50
_diffrn_measured_fraction_theta_max     0.999
_diffrn_measured_fraction_theta_full     0.999
_diffrn_reflns_limit_h_min     -15
_diffrn_reflns_limit_h_max     15
_diffrn_reflns_limit_k_min     -19
_diffrn_reflns_limit_k_max     19
_diffrn_reflns_limit_l_min     -10
_diffrn_reflns_limit_l_max     10
_diffrn_standards_number     0
_diffrn_standards_interval_count     0
_diffrn_standards_interval_time     0
_diffrn_standards_decay_%     0
_refine_special_details
;
Refinement of <i>F</i>^2^ against ALL reflections. The weighted <i>R</i>-factor
<i>wR</i> and goodness of fit <i>S</i> are based on <i>F</i>^2^, conventional
<i>R</i>-factors <i>R</i> are based on <i>F</i>, with <i>F</i> set to zero for
negative <i>F</i>^2^. The threshold expression of <i>F</i>^2^ >
2\s(<i>F</i>^2^) is used only for calculating <i>R</i>-factors(gt) <i>etc</i>.
and is not relevant to the choice of reflections for refinement.
<i>R</i>-factors based on <i>F</i>^2^ are statistically about twice as large
as those based on <i>F</i>, and <i>R</i>- factors based on ALL data will be
even larger.
;
_reflns_number_total     3090
_reflns_number_gt     2291
_reflns_threshold_expression     I>2\s(I)
_refine_ls_structure_factor_coef     Fsqd
_refine_ls_matrix_type     full
_refine_ls_R_factor_all     0.0596
_refine_ls_R_factor_gt     0.0375
_refine_ls_wR_factor_gt     0.0802
_refine_ls_wR_factor_ref     0.0900
_refine_ls_goodness_of_fit_ref     1.018
_refine_ls_restrained_S_all     1.018
_refine_ls_number_reflns     3090
_refine_ls_number_parameters     169
_refine_ls_number_restraints     2
_refine_ls_hydrogen_treatment     mixed
_refine_ls_weighting_scheme     calc
_refine_ls_weighting_details
         'calc w=1/[\s^2^(Fo^2^)+(0.0375P)^2^+0.4482P] where P=(Fo^2^+2Fc^2^)/3'
_atom_sites_solution_hydrogens     geom
_atom_sites_solution_primary     direct
_atom_sites_solution_secondary     difmap
_refine_ls_shift/su_max     0.000
_refine_ls_shift/su_mean     0.000
_refine_diff_density_max     0.351
_refine_diff_density_min     -0.434
_refine_ls_extinction_method     none
_refine_ls_extinction_coef     ?
loop_
    _atom_type_symbol
    _atom_type_description
    _atom_type_scat_dispersion_real
    _atom_type_scat_dispersion_imag
    _atom_type_scat_source
    'C' 'C' 0.0033 0.0016
                         'International Tables Vol C Tables 4.2.6.8 and 6.1.1.4'
    'H' 'H' 0.0000 0.0000
                         'International Tables Vol C Tables 4.2.6.8 and 6.1.1.4'
    'N' 'N' 0.0061 0.0033
                         'International Tables Vol C Tables 4.2.6.8 and 6.1.1.4'
    'S' 'S' 0.1246 0.1234
                         'International Tables Vol C Tables 4.2.6.8 and 6.1.1.4'
    'Cl' 'Cl' 0.1484 0.1585
                         'International Tables Vol C Tables 4.2.6.8 and 6.1.1.4'
_computing_data_collection     'APEX2 (Bruker, 2009)'
_computing_cell_refinement     'SAINT (Bruker, 2009)'
_computing_data_reduction     'SAINT (Bruker, 2009)'
_computing_structure_solution     'SHELXS97 (Sheldrick, 2008)'
_computing_structure_refinement     'SHELXL97 (Sheldrick, 2008)'
_computing_molecular_graphics
;
ORTEP-3 (Farrugia, 1997), DIAMOND (Brandenburg, 2006) and
Qmol (Gans & Shalloway, 2001)
;
_computing_publication_material     'publCIF (Westrip, 2010)'
loop_
    _atom_site_type_symbol
    _atom_site_label
    _atom_site_fract_x
    _atom_site_fract_y
    _atom_site_fract_z
    _atom_site_U_iso_or_equiv
    _atom_site_adp_type
    _atom_site_calc_flag
    _atom_site_refinement_flags
    _atom_site_occupancy
    _atom_site_symmetry_multiplicity
    _atom_site_disorder_assembly
    _atom_site_disorder_group
    Cl Cl2 0.95110(5) 0.44450(4) 0.76829(8) 0.03177(16) Uani d . 1 1 . .
    Cl Cl1 0.51862(5) 0.24151(4) 0.54764(9) 0.03412(17) Uani d . 1 1 . .
    S S1 0.80893(5) 0.11833(4) 0.59792(7) 0.01789(13) Uani d . 1 1 . .
    N N1 0.73545(16) 0.18714(12) 0.8464(2) 0.0200(4) Uani d D 1 1 . .
    H H1N 0.740(2) 0.2301(12) 0.923(2) 0.024 Uiso d D 1 1 . .
    N N2 0.90127(15) 0.25343(12) 0.8279(2) 0.0189(4) Uani d D 1 1 . .
    H H2N 0.891(2) 0.2893(13) 0.907(2) 0.023 Uiso d D 1 1 . .
    C C1 0.81669(17) 0.18925(14) 0.7647(3) 0.0171(4) Uani d . 1 1 . .
    C C2 0.63988(18) 0.12309(15) 0.7997(3) 0.0192(4) Uani d . 1 1 . .
    C C3 0.53473(19) 0.14084(15) 0.6660(3) 0.0223(5) Uani d . 1 1 . .
    C C4 0.4428(2) 0.07777(17) 0.6227(3) 0.0280(5) Uani d . 1 1 . .
    H H4 0.3708 0.0904 0.5311 0.034 Uiso calc R 1 1 . .
    C C5 0.4575(2) -0.00316(17) 0.7142(3) 0.0290(6) Uani d . 1 1 . .
    H H5 0.3955 -0.0468 0.6845 0.035 Uiso calc R 1 1 . .
    C C6 0.5615(2) -0.02114(16) 0.8484(3) 0.0274(5) Uani d . 1 1 . .
    H H6 0.5708 -0.0769 0.9112 0.033 Uiso calc R 1 1 . .
    C C7 0.6528(2) 0.04214(15) 0.8918(3) 0.0223(5) Uani d . 1 1 . .
    H H7 0.7242 0.0298 0.9849 0.027 Uiso calc R 1 1 . .
    C C8 1.00456(18) 0.26531(15) 0.7822(3) 0.0190(5) Uani d . 1 1 . .
    C C9 1.03988(19) 0.35296(15) 0.7568(3) 0.0227(5) Uani d . 1 1 . .
    C C10 1.1449(2) 0.36828(17) 0.7252(3) 0.0292(6) Uani d . 1 1 . .
    H H10 1.1687 0.4286 0.7104 0.035 Uiso calc R 1 1 . .
    C C11 1.2144(2) 0.2954(2) 0.7154(3) 0.0340(6) Uani d . 1 1 . .
    H H11 1.2861 0.3054 0.6927 0.041 Uiso calc R 1 1 . .
    C C12 1.1804(2) 0.20762(18) 0.7386(3) 0.0308(6) Uani d . 1 1 . .
    H H12 1.2284 0.1575 0.7303 0.037 Uiso calc R 1 1 . .
    C C13 1.07637(19) 0.19243(16) 0.7739(3) 0.0248(5) Uani d . 1 1 . .
    H H13 1.0543 0.1321 0.7925 0.030 Uiso calc R 1 1 . .
loop_
    _atom_site_aniso_label
    _atom_site_aniso_U_11
    _atom_site_aniso_U_22
    _atom_site_aniso_U_33
    _atom_site_aniso_U_12
    _atom_site_aniso_U_13
    _atom_site_aniso_U_23
    Cl2 0.0352(3) 0.0165(3) 0.0443(4) -0.0053(2) 0.0142(3) 0.0001(3)
    Cl1 0.0332(3) 0.0314(3) 0.0386(4) 0.0093(3) 0.0131(3) 0.0113(3)
    S1 0.0192(3) 0.0152(3) 0.0199(3) -0.0022(2) 0.0072(2) -0.0024(2)
    N1 0.0229(9) 0.0184(9) 0.0211(10) -0.0073(8) 0.0105(8) -0.0070(8)
    N2 0.0195(9) 0.0151(9) 0.0231(10) -0.0049(7) 0.0083(8) -0.0045(7)
    C1 0.0179(10) 0.0135(10) 0.0179(11) 0.0006(8) 0.0034(8) 0.0024(8)
    C2 0.0181(10) 0.0202(11) 0.0229(11) -0.0039(9) 0.0115(9) -0.0062(9)
    C3 0.0243(12) 0.0221(12) 0.0242(12) -0.0004(9) 0.0130(9) -0.0013(9)
    C4 0.0197(11) 0.0412(15) 0.0239(12) -0.0041(10) 0.0083(9) -0.0069(11)
    C5 0.0287(13) 0.0330(14) 0.0307(13) -0.0163(11) 0.0170(11) -0.0129(11)
    C6 0.0358(13) 0.0212(12) 0.0312(13) -0.0065(10) 0.0193(11) -0.0015(10)
    C7 0.0228(11) 0.0225(11) 0.0232(12) -0.0032(9) 0.0099(9) -0.0019(9)
    C8 0.0161(10) 0.0221(11) 0.0176(11) -0.0049(9) 0.0041(8) -0.0021(9)
    C9 0.0234(11) 0.0225(11) 0.0206(11) -0.0055(9) 0.0051(9) -0.0026(9)
    C10 0.0287(13) 0.0324(14) 0.0274(13) -0.0157(11) 0.0104(10) -0.0035(11)
    C11 0.0210(12) 0.0528(17) 0.0298(14) -0.0131(12) 0.0108(10) -0.0079(12)
    C12 0.0210(12) 0.0378(14) 0.0325(14) 0.0013(11) 0.0075(10) -0.0076(11)
    C13 0.0202(11) 0.0252(12) 0.0261(12) -0.0016(10) 0.0037(9) -0.0023(10)
_geom_special_details
;
All s.u.'s (except the s.u. in the dihedral angle between two l.s. planes) are
estimated using the full covariance matrix. The cell s.u.'s are taken into
account individually in the estimation of s.u.'s in distances, angles and
torsion angles; correlations between s.u.'s in cell parameters are only used
when they are defined by crystal symmetry. An approximate (isotropic)
treatment of cell s.u.'s is used for estimating s.u.'s involving l.s. planes.
;
loop_
    _geom_bond_atom_site_label_1
    _geom_bond_atom_site_label_2
    _geom_bond_site_symmetry_2
    _geom_bond_distance
    _geom_bond_publ_flag
    Cl2 C9 . 1.737(2) ?
    Cl1 C3 . 1.736(2) ?
    S1 C1 . 1.681(2) ?
    N1 C1 . 1.348(3) ?
    N1 C2 . 1.433(3) ?
    N1 H1N . 0.871(10) ?
    N2 C1 . 1.354(3) ?
    N2 C8 . 1.417(3) ?
    N2 H2N . 0.872(9) ?
    C2 C7 . 1.383(3) ?
    C2 C3 . 1.384(3) ?
    C3 C4 . 1.392(3) ?
    C4 C5 . 1.379(3) ?
    C4 H4 . 0.9500 ?
    C5 C6 . 1.379(3) ?
    C5 H5 . 0.9500 ?
    C6 C7 . 1.389(3) ?
    C6 H6 . 0.9500 ?
    C7 H7 . 0.9500 ?
    C8 C9 . 1.391(3) ?
    C8 C13 . 1.389(3) ?
    C9 C10 . 1.385(3) ?
    C10 C11 . 1.375(4) ?
    C10 H10 . 0.9500 ?
    C11 C12 . 1.383(4) ?
    C11 H11 . 0.9500 ?
    C12 C13 . 1.388(3) ?
    C12 H12 . 0.9500 ?
    C13 H13 . 0.9500 ?
loop_
    _geom_angle_atom_site_label_1
    _geom_angle_atom_site_label_2
    _geom_angle_atom_site_label_3
    _geom_angle_site_symmetry_1
    _geom_angle_site_symmetry_3
    _geom_angle
    _geom_angle_publ_flag
    C1 N1 C2 . . 122.16(18) ?
    C1 N1 H1N . . 116.2(16) ?
    C2 N1 H1N . . 121.4(16) ?
    C1 N2 C8 . . 126.73(18) ?
    C1 N2 H2N . . 115.1(15) ?
    C8 N2 H2N . . 118.1(15) ?
    N1 C1 N2 . . 113.90(18) ?
    N1 C1 S1 . . 121.53(16) ?
    N2 C1 S1 . . 124.56(16) ?
    C7 C2 C3 . . 119.4(2) ?
    C7 C2 N1 . . 119.08(19) ?
    C3 C2 N1 . . 121.5(2) ?
    C2 C3 C4 . . 120.7(2) ?
    C2 C3 Cl1 . . 119.68(17) ?
    C4 C3 Cl1 . . 119.65(18) ?
    C5 C4 C3 . . 119.3(2) ?
    C5 C4 H4 . . 120.3 ?
    C3 C4 H4 . . 120.3 ?
    C4 C5 C6 . . 120.4(2) ?
    C4 C5 H5 . . 119.8 ?
    C6 C5 H5 . . 119.8 ?
    C5 C6 C7 . . 120.1(2) ?
    C5 C6 H6 . . 120.0 ?
    C7 C6 H6 . . 120.0 ?
    C2 C7 C6 . . 120.1(2) ?
    C2 C7 H7 . . 120.0 ?
    C6 C7 H7 . . 120.0 ?
    C9 C8 C13 . . 118.7(2) ?
    C9 C8 N2 . . 119.22(19) ?
    C13 C8 N2 . . 121.9(2) ?
    C10 C9 C8 . . 121.2(2) ?
    C10 C9 Cl2 . . 119.76(18) ?
    C8 C9 Cl2 . . 119.03(17) ?
    C11 C10 C9 . . 119.4(2) ?
    C11 C10 H10 . . 120.3 ?
    C9 C10 H10 . . 120.3 ?
    C10 C11 C12 . . 120.4(2) ?
    C10 C11 H11 . . 119.8 ?
    C12 C11 H11 . . 119.8 ?
    C11 C12 C13 . . 120.2(2) ?
    C11 C12 H12 . . 119.9 ?
    C13 C12 H12 . . 119.9 ?
    C12 C13 C8 . . 120.1(2) ?
    C12 C13 H13 . . 120.0 ?
    C8 C13 H13 . . 120.0 ?
loop_
    _geom_hbond_atom_site_label_D
    _geom_hbond_atom_site_label_H
    _geom_hbond_atom_site_label_A
    _geom_hbond_site_symmetry_A
    _geom_hbond_distance_DH
    _geom_hbond_distance_HA
    _geom_hbond_distance_DA
    _geom_hbond_angle_DHA
    N1 H1n S1 4_566 0.873(17) 2.618(17) 3.4449(18) 158.6(19)
    N2 H2n S1 4_566 0.868(18) 2.49(2) 3.3389(18) 166(2)
    C13 H13 Cl2 2_746 0.95 2.79 3.660(2) 152
