# Supplementary material for: 1,3-Bis(2-chloro­phen­yl)thio­urea: a monoclinic polymorph
Source: Acta Crystallogr Sect E Struct Rep Online. 2011 Oct 12;67(Pt 11):o2965. doi: 10.1107/S1600536811041894 (PMC3247371; doi:10.1107/S1600536811041894)
Supplement: Supplementary file 2 [file e-67-o2965-Isup2.hkl]

#
# h,k,l, Fc-squared, Fo-squared, sigma(Fo-squared) and status flag
#
data_I
_shelx_title ' Tu in P2(1)/c'
_shelx_refln_list_code          4
_shelx_F_calc_maximum      174.52
_exptl_crystal_F_000       608.00
_reflns_d_resolution_high  0.7697
 
loop_
 _symmetry_equiv_pos_as_xyz
 'x, y, z'
 '-x, y+1/2, -z+1/2'
 '-x, -y, -z'
 'x, -y-1/2, z-1/2'
 
_cell_length_a    11.9999
_cell_length_b    14.6811
_cell_length_c     8.0806
_cell_angle_alpha  90.000
_cell_angle_beta  109.509
_cell_angle_gamma  90.000
 
_shelx_F_squared_multiplier     1.000
 
loop_
 _refln_index_h
 _refln_index_k
 _refln_index_l
 _refln_F_squared_calc
 _refln_F_squared_meas
 _refln_F_squared_sigma
 _refln_observed_status
   2   0   0     9667.88     9302.55     94.13 o
   3   0   0     9976.65     9604.37     99.51 o
   4   0   0     4678.75     4568.27     53.14 o
   5   0   0      465.69      538.69     15.15 o
   6   0   0     1445.23     1465.28     28.93 o
   7   0   0     2830.42     2605.61     46.91 o
   8   0   0     2121.20     1965.99     41.11 o
   9   0   0      377.14      447.23     34.77 o
  10   0   0       73.82       41.61     17.93 o
  11   0   0      968.84      922.62     76.19 o
  12   0   0      223.59      224.52     69.50 o
  13   0   0      668.78      645.20     51.88 o
  14   0   0       76.12       73.86     26.84 o
   1   1   0     3127.29     3113.38     28.40 o
   2   1   0      424.92      422.25      8.94 o
   3   1   0       33.63       24.54      3.37 o
   4   1   0      401.15      387.13      8.47 o
   5   1   0      296.44      262.45      7.92 o
   6   1   0      348.72      411.46     10.32 o
   7   1   0      601.57      548.46     13.09 o
   8   1   0     1068.60     1079.47     21.74 o
   9   1   0      188.92      195.01     17.51 o
  10   1   0     1629.67     1559.65     60.67 o
  11   1   0      677.28      697.89     32.40 o
  12   1   0       81.34       89.92     16.17 o
  13   1   0      374.76      390.39     30.99 o
  14   1   0      703.63      692.73     41.49 o
   0   2   0     6659.40     6186.91    130.48 o
   1   2   0     1077.78     1052.54     10.38 o
   2   2   0      438.81      430.94      6.74 o
   3   2   0     6367.15     6093.28     61.75 o
   4   2   0     2371.29     2269.15     30.23 o
   5   2   0     1085.65     1062.35     20.32 o
   6   2   0      794.84      765.90     22.22 o
   7   2   0      331.17      320.00     13.55 o
   8   2   0     1703.02     1570.40     27.74 o
   9   2   0       34.17       31.88      7.97 o
  10   2   0     2211.92     2247.80     50.02 o
  11   2   0      232.08      228.86     21.01 o
  12   2   0      485.53      472.86     29.94 o
  13   2   0       49.55       32.85     15.18 o
  14   2   0        0.02      -10.23     13.26 o
   1   3   0     1976.58     2105.01     18.06 o
   2   3   0     1262.26     1266.66     15.10 o
   3   3   0      852.38      888.56     13.48 o
   4   3   0      899.12      914.87     18.60 o
   5   3   0      304.08      329.04     13.38 o
   6   3   0    10398.51    10455.19     98.95 o
   7   3   0     1075.23     1027.67     21.78 o
   8   3   0      290.56      295.57     14.64 o
   9   3   0      574.74      581.71     20.17 o
  10   3   0        2.93        5.77     10.40 o
  11   3   0       33.18       35.39     13.25 o
  12   3   0      237.20      220.21     22.21 o
  13   3   0      288.52      326.30     27.16 o
  14   3   0      113.98      121.81     23.44 o
   1   4   0     2347.56     2329.77     28.66 o
   2   4   0     8803.02     8749.70     69.09 o
   3   4   0       15.42        7.89      4.15 o
   4   4   0     2011.88     1991.01     40.79 o
   5   4   0     4204.16     4071.76     51.04 o
   6   4   0      129.58      109.91      9.98 o
   7   4   0        0.57        4.18      6.73 o
   8   4   0      912.37      912.35     22.77 o
   9   4   0      120.09      120.60     11.67 o
  10   4   0       26.74       18.96      8.26 o
  11   4   0       52.67       68.35     14.99 o
  12   4   0      275.66      282.75     24.47 o
  13   4   0      274.37      285.00     29.59 o
  14   4   0       18.04       14.21     15.99 o
   1   5   0       39.21       38.08      6.52 o
   2   5   0     1968.41     1983.08     20.98 o
   3   5   0     5347.40     5234.33     46.31 o
   4   5   0     7559.51     7945.06     74.77 o
   5   5   0     1477.31     1373.54     23.66 o
   6   5   0       23.07       40.84      9.30 o
   7   5   0      259.85      210.93     14.41 o
   8   5   0        0.13        2.94      7.56 o
   9   5   0     1243.46     1285.61     28.76 o
  10   5   0        8.52       -5.11      7.93 o
  11   5   0       14.74       13.14     11.84 o
  12   5   0     1039.70     1124.71     40.44 o
  13   5   0       36.57       51.99     16.95 o
  14   5   0      181.98      212.94     25.52 o
   1   6   0        2.47       -0.42      3.78 o
   2   6   0     3406.07     3435.10     32.87 o
   3   6   0      130.76      103.87      7.78 o
   4   6   0      217.46      196.18      8.56 o
   5   6   0      224.90      216.74     11.58 o
   6   6   0      499.58      489.53     15.23 o
   7   6   0      419.37      420.79     22.46 o
   8   6   0      141.21      168.23     16.44 o
   9   6   0        5.00       -9.65      8.33 o
  10   6   0      287.20      281.01     19.37 o
  11   6   0       29.73       33.03     17.16 o
  12   6   0        5.33        7.97     16.16 o
  13   6   0       31.31       43.83     25.24 o
   1   7   0      399.06      388.12     11.79 o
   2   7   0      170.62      197.96      8.00 o
   3   7   0      109.71      173.29      7.14 o
   4   7   0     3125.58     2886.64     43.12 o
   5   7   0       11.58       10.69      5.10 o
   6   7   0      126.66      148.60      9.53 o
   7   7   0      254.40      241.50     21.60 o
   8   7   0     1803.47     1698.75     41.58 o
   9   7   0      453.37      459.83     26.00 o
  10   7   0      527.25      536.03     35.24 o
  11   7   0      701.86      741.66     44.61 o
  12   7   0       35.49       40.82     18.40 o
  13   7   0      141.10      146.35     29.48 o
   0   8   0     1289.99     1336.98     33.53 o
   1   8   0     2920.60     2989.61     38.84 o
   2   8   0      506.47      600.02     13.36 o
   3   8   0     4495.01     4270.18     41.22 o
   4   8   0       27.80       17.24      6.01 o
   5   8   0       19.99       21.30      6.09 o
   6   8   0     2041.19     1982.97     38.89 o
   7   8   0       26.26       34.05     12.17 o
   8   8   0      368.17      384.34     28.45 o
   9   8   0      445.81      424.97     26.06 o
  10   8   0      886.04      939.20     33.75 o
  11   8   0      465.39      479.58     27.67 o
  12   8   0        7.92      -15.99     15.26 o
  13   8   0       10.79        3.54     18.02 o
   1   9   0      571.49      573.33     15.51 o
   2   9   0       28.48       43.83      6.41 o
   3   9   0      689.66      704.65     15.10 o
   4   9   0      348.83      345.40     16.93 o
   5   9   0       62.75       57.53      9.38 o
   6   9   0       53.94       31.32     13.54 o
   7   9   0      308.91      272.72     23.66 o
   8   9   0     2734.96     2505.55     54.24 o
   9   9   0       13.52       30.56     14.53 o
  10   9   0      630.56      587.54     34.07 o
  11   9   0      270.71      247.40     20.79 o
  12   9   0       34.55       11.56     21.87 o
   0  10   0     1364.87     1359.49     59.38 o
   1  10   0       84.54      110.48      8.90 o
   2  10   0     5732.63     5581.86     70.67 o
   3  10   0      678.99      733.00     32.85 o
   4  10   0      299.27      293.11     16.74 o
   5  10   0     1094.84     1042.40     26.35 o
   6  10   0       40.02       39.39     14.03 o
   7  10   0      258.94      220.63     22.94 o
   8  10   0      270.28      212.48     22.74 o
   9  10   0      107.36      141.55     19.84 o
  10  10   0      302.79      338.45     29.44 o
  11  10   0      635.44      683.85     49.83 o
  12  10   0       45.09       29.23     23.79 o
   1  11   0      148.72      154.85     12.47 o
   2  11   0       22.29       16.03     12.84 o
   3  11   0     1565.71     1513.27     33.31 o
   4  11   0      529.09      551.26     23.34 o
   5  11   0     1230.48     1176.43     28.81 o
   6  11   0      461.90      462.78     31.04 o
   7  11   0        8.75        1.75     11.78 o
   8  11   0       83.72       64.16     19.58 o
   9  11   0      336.74      335.29     29.31 o
  10  11   0        7.24       -3.90     13.17 o
  11  11   0        1.14        7.02     16.41 o
  12  11   0      636.32      618.13     66.76 o
   0  12   0      834.78      777.72     41.40 o
   1  12   0     1336.97     1280.96     38.50 o
   2  12   0     1727.00     1813.43     59.89 o
   3  12   0       35.35       19.76     10.00 o
   4  12   0      355.46      393.80     20.84 o
   5  12   0     1405.71     1371.09     46.08 o
   6  12   0      169.86      138.99     20.00 o
   7  12   0      415.36      350.56     29.00 o
   8  12   0      678.93      665.09     39.95 o
   9  12   0      202.13      190.32     23.48 o
  10  12   0        4.17       17.59     14.71 o
  11  12   0        4.39       12.34     16.39 o
   1  13   0        0.41       15.90     10.45 o
   2  13   0       23.55        7.40      9.48 o
   3  13   0      258.10      285.89     19.12 o
   4  13   0      357.99      354.92     20.78 o
   5  13   0      200.89      207.34     26.69 o
   6  13   0      796.98      784.38     40.84 o
   7  13   0      145.69      140.68     21.40 o
   8  13   0      182.04      200.85     29.23 o
   9  13   0       10.45       -5.25     13.27 o
  10  13   0       84.25       75.02     19.90 o
   0  14   0      416.69      509.86     40.32 o
   1  14   0       17.60        2.07     11.78 o
   2  14   0      157.27      193.64     20.15 o
   3  14   0      167.42      186.93     17.15 o
   4  14   0        4.64       -8.31      9.20 o
   5  14   0       42.15       20.19     15.20 o
   6  14   0       42.04       57.49     17.54 o
   7  14   0      233.61      232.69     26.68 o
   8  14   0        8.57       20.46     17.62 o
   9  14   0        5.12        8.27     15.84 o
   1  15   0     2235.63     2281.06     53.67 o
   2  15   0      369.93      363.01     23.00 o
   3  15   0      168.96      177.20     17.51 o
   4  15   0      122.99      103.27     19.92 o
   5  15   0      290.02      287.88     47.49 o
   6  15   0      693.05      722.52     44.27 o
   7  15   0     1062.97     1131.18     76.78 o
   8  15   0        5.51       17.17     16.66 o
   9  15   0       20.48        7.26     16.91 o
   0  16   0     3289.76     3326.06     97.21 o
   1  16   0      236.29      246.95     20.53 o
   2  16   0       29.55       46.27     12.69 o
   3  16   0      294.55      319.74     22.68 o
   4  16   0       72.14       55.63     25.67 o
   5  16   0        5.18       16.37     20.09 o
   6  16   0       36.36        9.90     16.87 o
   7  16   0      275.89      326.12     33.21 o
   8  16   0      151.68      101.54     22.79 o
   1  17   0       19.93       -4.89     10.44 o
   2  17   0        1.79        9.08     11.83 o
   3  17   0      104.04       97.57     19.87 o
   4  17   0      139.33      141.08     24.57 o
   5  17   0        1.20        8.87     16.95 o
   6  17   0       66.46       46.05     19.72 o
   0  18   0        0.71        1.74     18.00 o
   1  18   0      403.94      424.76     36.31 o
   2  18   0        6.13        0.50     12.95 o
   3  18   0      140.44      118.16     23.98 o
   4  18   0        2.92       17.17     17.86 o
   1  19   0      106.75       81.52     16.27 o
 -15   1   1       17.00       17.81     15.98 o
 -14   1   1       37.64       32.86     14.69 o
 -13   1   1      137.02      176.37     20.88 o
 -12   1   1      769.33      790.65     35.27 o
 -11   1   1        0.34        1.38     10.31 o
 -10   1   1      318.10      313.59     21.47 o
  -9   1   1        0.33       -9.35      7.41 o
  -8   1   1       88.80       85.08      8.17 o
  -7   1   1        0.44       -7.64      5.09 o
  -6   1   1      346.98      346.03     24.23 o
  -5   1   1     7351.69     7157.58     73.93 o
  -4   1   1     5326.17     5166.79     54.18 o
  -3   1   1       19.85        8.75      3.94 o
  -2   1   1     1053.20     1045.36     12.77 o
  -1   1   1     1551.77     1536.29     30.11 o
   0   1   1      624.86      629.51      7.97 o
   1   1   1     4057.99     3933.99     43.50 o
   2   1   1      124.48      112.61      6.74 o
   3   1   1     8160.39     7917.57     65.57 o
   4   1   1     1181.09     1093.94     17.91 o
   5   1   1     1172.46     1244.58     17.57 o
   6   1   1       12.01       24.07      4.46 o
   7   1   1      177.13      188.80      8.63 o
   8   1   1      966.54      898.08     26.34 o
   9   1   1       74.57       63.25     13.14 o
  10   1   1       75.93       83.92     15.19 o
  11   1   1      187.49      238.27     22.24 o
  12   1   1       78.51       69.96     16.35 o
  13   1   1        0.85       -3.73     14.38 o
  14   1   1      109.26      119.08     21.08 o
 -15   2   1        0.32        6.94     14.86 o
 -14   2   1      247.52      249.71     25.01 o
 -13   2   1        7.08        1.68     11.91 o
 -12   2   1      237.91      218.96     21.61 o
 -11   2   1     4206.40     4138.16     72.52 o
 -10   2   1       60.49       55.32     10.61 o
  -9   2   1      201.07      206.62     16.18 o
  -8   2   1      255.33      263.80     14.99 o
  -7   2   1      122.77       92.38      8.12 o
  -6   2   1     1143.81      994.82     26.91 o
  -5   2   1      147.26      152.86      8.15 o
  -4   2   1     2702.29     2631.25     32.41 o
  -3   2   1     3000.58     3066.05     31.48 o
  -2   2   1      123.64      150.46      6.54 o
  -1   2   1     2803.57     2780.31     44.87 o
   0   2   1     1686.21     1739.21     17.64 o
   1   2   1     9987.43     9662.94    241.72 o
   2   2   1    11892.92    12002.32    123.10 o
   3   2   1     1445.58     1443.68     27.48 o
   4   2   1      918.46      890.41     18.30 o
   5   2   1      184.18      153.05     10.08 o
   6   2   1       15.75        5.90      5.64 o
   7   2   1     1698.35     1762.24     29.20 o
   8   2   1       24.47       28.08      7.96 o
   9   2   1      705.89      752.97     41.80 o
  10   2   1      689.04      735.94     32.56 o
  11   2   1      656.06      650.78     40.64 o
  12   2   1       33.80       17.75     13.42 o
  13   2   1       97.48      111.21     19.78 o
  14   2   1       52.80       27.58     17.52 o
 -14   3   1      106.81      124.85     21.16 o
 -13   3   1        2.14       34.44     14.37 o
 -12   3   1        8.72        0.39     11.30 o
 -11   3   1       46.93       60.66     15.63 o
 -10   3   1      435.57      457.62     22.01 o
  -9   3   1      247.00      263.39     14.61 o
  -8   3   1      569.42      559.21     18.03 o
  -7   3   1     2372.10     2463.99     34.65 o
  -6   3   1        3.90        8.18      5.09 o
  -5   3   1      365.12      407.45     14.62 o
  -4   3   1      277.79      291.34      9.71 o
  -3   3   1      852.65      846.39     14.21 o
  -2   3   1      267.01      270.89      8.43 o
  -1   3   1     8179.15     8193.53     77.80 o
   0   3   1     1259.72     1348.12     14.42 o
   1   3   1     2657.80     2572.80     50.66 o
   2   3   1      834.52      799.53     21.31 o
   3   3   1      763.93      802.29     17.15 o
   4   3   1      223.44      252.18     11.98 o
   5   3   1     1551.91     1544.51     27.15 o
   6   3   1     1640.34     1612.04     27.22 o
   7   3   1      449.75      492.29     19.93 o
   8   3   1       15.57        4.52      7.25 o
   9   3   1      392.34      422.97     25.93 o
  10   3   1       13.78       12.35     11.07 o
  11   3   1      324.60      275.94     23.54 o
  12   3   1        3.69      -14.61     12.20 o
  13   3   1      208.49      190.02     22.83 o
 -14   4   1       89.46      121.02     20.07 o
 -13   4   1       84.66       84.08     16.75 o
 -12   4   1       17.09       34.82     13.59 o
 -11   4   1        2.53       -8.25     10.23 o
 -10   4   1      215.13      242.54     15.11 o
  -9   4   1     1269.41     1186.64     26.22 o
  -8   4   1     1949.31     1972.33     32.75 o
  -7   4   1       91.62       86.33      7.32 o
  -6   4   1      675.99      658.90     14.19 o
  -5   4   1      309.14      318.34     10.61 o
  -4   4   1      267.72      256.20      8.96 o
  -3   4   1      243.93      229.67      9.35 o
  -2   4   1       48.85       48.97      6.24 o
  -1   4   1     2377.79     2527.29     33.98 o
   0   4   1     6114.99     6151.10     60.23 o
   1   4   1     2638.18     2539.63     35.67 o
   2   4   1     1714.42     1691.06     23.86 o
   3   4   1      382.93      439.99     12.43 o
   4   4   1      219.53      218.16      8.67 o
   5   4   1        7.04       11.53      6.29 o
   6   4   1       57.92       63.90      9.16 o
   7   4   1      277.29      310.05     15.49 o
   8   4   1       57.44       73.98     10.36 o
   9   4   1     1757.48     1818.83     34.17 o
  10   4   1      238.58      244.92     21.74 o
  11   4   1        2.02       10.32     12.27 o
  12   4   1       13.05        1.10     13.09 o
  13   4   1       26.94       26.43     15.44 o
 -14   5   1       21.04       19.07     14.75 o
 -13   5   1      202.96      218.61     22.85 o
 -12   5   1       54.85       40.31     18.44 o
 -11   5   1      190.52      205.43     15.28 o
 -10   5   1      443.10      497.75     21.45 o
  -9   5   1       96.01       90.05     11.21 o
  -8   5   1      237.56      236.11     14.34 o
  -7   5   1      138.40      126.61     10.52 o
  -6   5   1       74.87       90.82      7.19 o
  -5   5   1     3640.02     3699.62     38.60 o
  -4   5   1      267.54      272.30     10.12 o
  -3   5   1     1764.74     1834.04     22.00 o
  -2   5   1     4156.70     4154.04     41.88 o
  -1   5   1        0.42        5.71      5.42 o
   0   5   1     2025.33     2107.43     28.61 o
   1   5   1      297.13      300.90     11.51 o
   2   5   1      213.52      198.55     14.10 o
   3   5   1       93.99      131.87      8.03 o
   4   5   1       36.29       36.94      5.96 o
   5   5   1        7.05       -5.79      7.27 o
   6   5   1        0.08       11.53      8.72 o
   7   5   1      116.68      114.07     12.12 o
   8   5   1     1340.53     1345.18     29.18 o
   9   5   1       32.97       45.94     10.07 o
  10   5   1      126.17      110.15     16.38 o
  11   5   1      310.48      317.87     25.73 o
  12   5   1        4.60       -6.77     12.43 o
  13   5   1       65.40       79.59     18.70 o
 -14   6   1       83.31       95.99     28.35 o
 -13   6   1       16.38       57.83     20.07 o
 -12   6   1        9.87       -3.12     15.90 o
 -11   6   1        0.20       10.31     12.60 o
 -10   6   1       71.35       57.51     11.50 o
  -9   6   1      125.39      127.89     14.83 o
  -8   6   1      402.32      377.62     20.42 o
  -7   6   1       62.42       70.46      8.98 o
  -6   6   1      121.84      153.39      8.97 o
  -5   6   1      153.20      218.04     10.13 o
  -4   6   1        5.66        6.42      4.34 o
  -3   6   1      166.30      167.53      7.81 o
  -2   6   1     2305.82     2327.04     28.31 o
  -1   6   1     2216.29     2059.99     29.33 o
   0   6   1     1867.18     1931.93     28.60 o
   1   6   1      836.52      985.73     20.01 o
   2   6   1      290.64      298.16     12.18 o
   3   6   1     1583.43     1569.37     23.99 o
   4   6   1     1728.63     1772.68     25.52 o
   5   6   1     1435.26     1415.99     26.57 o
   6   6   1      320.00      323.19     20.12 o
   7   6   1     1382.86     1302.56     34.53 o
   8   6   1      214.93      255.83     19.72 o
   9   6   1      388.87      417.70     29.79 o
  10   6   1       80.52       55.68     13.95 o
  11   6   1       33.53        5.66     16.37 o
  12   6   1     1318.41     1363.05     54.79 o
  13   6   1       26.88       20.99     19.31 o
 -14   7   1        0.03      -37.77     30.41 o
 -13   7   1       29.43       54.87     20.93 o
 -12   7   1       53.87       43.74     18.89 o
 -11   7   1      225.49      223.06     21.80 o
 -10   7   1       71.33       55.06     10.71 o
  -9   7   1       13.22       11.47      9.35 o
  -8   7   1      832.43      818.52     25.02 o
  -7   7   1     1276.04     1244.18     48.11 o
  -6   7   1      654.81      652.88     18.52 o
  -5   7   1        1.97        4.23      5.40 o
  -4   7   1      368.01      381.95     11.42 o
  -3   7   1     3224.74     3557.88     37.05 o
  -2   7   1     4166.65     4243.25     45.06 o
  -1   7   1      159.85      201.65     10.72 o
   0   7   1        7.59       -3.70      4.97 o
   1   7   1     1602.18     1779.95     42.13 o
   2   7   1        1.06        3.10      5.63 o
   3   7   1     2196.28     2393.57     35.19 o
   4   7   1      180.40      166.82      9.97 o
   5   7   1     1030.72     1040.46     23.69 o
   6   7   1      519.33      513.75     25.43 o
   7   7   1      673.98      627.85     27.38 o
   8   7   1       10.26       -7.26     15.45 o
   9   7   1       40.40       39.42     12.76 o
  10   7   1        0.86        6.37     10.13 o
  11   7   1       14.81       24.98     19.58 o
  12   7   1        4.38       10.87     17.79 o
  13   7   1       78.88       91.53     24.24 o
 -13   8   1       11.54       -8.68     17.63 o
 -12   8   1       14.10       39.48     18.92 o
 -11   8   1       19.29       34.76     12.00 o
 -10   8   1      283.54      325.19     32.22 o
  -9   8   1      529.22      606.03     30.59 o
  -8   8   1     1206.38     1175.51     29.94 o
  -7   8   1        3.62        5.51      9.41 o
  -6   8   1       36.54       36.15      7.25 o
  -5   8   1       30.20       40.68      6.34 o
  -4   8   1        0.85       -0.20      4.76 o
  -3   8   1      459.21      511.08     17.75 o
  -2   8   1      496.96      476.40     15.15 o
  -1   8   1      549.06      605.23     16.92 o
   0   8   1      865.11      844.10     19.96 o
   1   8   1        0.17        2.69      6.21 o
   2   8   1       38.41       38.87      7.71 o
   3   8   1        4.75       -8.69      5.80 o
   4   8   1        1.36        1.18      6.19 o
   5   8   1      182.67      149.49     10.23 o
   6   8   1       64.65       56.13     13.65 o
   7   8   1       84.35       99.05     15.26 o
   8   8   1      263.95      279.39     21.86 o
   9   8   1      449.36      474.59     27.77 o
  10   8   1        7.20       13.24     11.48 o
  11   8   1       77.66       80.16     21.04 o
  12   8   1       10.40       13.91     17.62 o
 -13   9   1        0.67       10.99     18.63 o
 -12   9   1       57.19       60.43     16.95 o
 -11   9   1       44.81       28.55     12.50 o
 -10   9   1      289.99      280.04     25.80 o
  -9   9   1       27.65       50.68     14.64 o
  -8   9   1      178.07      194.54     21.23 o
  -7   9   1     1428.83     1351.03     43.32 o
  -6   9   1      161.47      170.26     15.68 o
  -5   9   1      110.83      113.57      8.52 o
  -4   9   1        6.49        8.31      5.49 o
  -3   9   1     2370.27     2305.64     32.73 o
  -2   9   1     1111.08     1029.35     22.48 o
  -1   9   1      752.46      714.23     21.82 o
   0   9   1     1469.21     1471.35     21.88 o
   1   9   1      228.17      218.64     13.95 o
   2   9   1      163.01      143.07     11.80 o
   3   9   1      172.40      169.93     12.65 o
   4   9   1      554.18      567.46     19.67 o
   5   9   1      581.39      558.51     23.57 o
   6   9   1     3085.54     2997.68     70.66 o
   7   9   1        9.32       10.11     10.87 o
   8   9   1        1.82       -0.86     10.00 o
   9   9   1       53.30       57.09     18.59 o
  10   9   1      320.26      315.54     25.56 o
  11   9   1      157.64      120.85     32.86 o
  12   9   1        1.83       -4.14     17.30 o
 -12  10   1        6.66        8.79     13.52 o
 -11  10   1      131.87      150.13     21.25 o
 -10  10   1       74.12       48.23     16.13 o
  -9  10   1      533.45      536.48     34.35 o
  -8  10   1      425.73      470.32     31.54 o
  -7  10   1       82.39       68.58     32.16 o
  -6  10   1      250.62      290.15     19.78 o
  -5  10   1      430.31      467.24     21.02 o
  -4  10   1     1453.19     1405.70     25.65 o
  -3  10   1        4.12        6.53      7.69 o
  -2  10   1       26.68       32.58      7.68 o
  -1  10   1      565.32      574.50     22.57 o
   0  10   1       22.84       35.91      5.53 o
   1  10   1      655.35      635.61     20.62 o
   2  10   1      320.56      327.10     17.61 o
   3  10   1       11.05        4.83      8.89 o
   4  10   1      928.64      894.92     24.19 o
   5  10   1        0.27       -2.85     12.18 o
   6  10   1      268.05      274.84     24.33 o
   7  10   1     1929.97     1841.25     52.68 o
   8  10   1       19.28       13.07     12.76 o
   9  10   1       12.18       17.32     13.15 o
  10  10   1      158.95      150.79     19.98 o
  11  10   1       96.12      127.45     20.64 o
 -12  11   1        0.42       -7.59     13.11 o
 -11  11   1       18.04       20.47     15.57 o
 -10  11   1      128.69      123.09     20.43 o
  -9  11   1      411.10      409.34     31.21 o
  -8  11   1      449.32      496.77     33.40 o
  -7  11   1      150.98      150.42     20.72 o
  -6  11   1      551.66      565.47     34.47 o
  -5  11   1       53.45       75.75     11.93 o
  -4  11   1     1862.05     1846.21     37.74 o
  -3  11   1      808.43      873.77     29.37 o
  -2  11   1      752.60      783.10     21.58 o
  -1  11   1        6.92        7.02      8.45 o
   0  11   1      537.33      531.35     22.26 o
   1  11   1        4.19        0.07      8.80 o
   2  11   1       81.17      103.67     12.29 o
   3  11   1      199.49      194.71     15.22 o
   4  11   1        3.68       -5.60      7.98 o
   5  11   1      326.65      382.92     36.13 o
   6  11   1       59.68       61.31     17.74 o
   7  11   1       29.29       71.36     19.19 o
   8  11   1      206.81      233.18     24.94 o
   9  11   1        2.58       -1.71     13.16 o
  10  11   1      145.10      165.16     23.36 o
  11  11   1        8.38        6.79     15.11 o
 -11  12   1       20.54       51.90     19.67 o
 -10  12   1        1.25        1.80     13.84 o
  -9  12   1     1455.10     1450.37     51.57 o
  -8  12   1      139.56      147.37     21.62 o
  -7  12   1       31.38       47.54     15.56 o
  -6  12   1      165.42      154.76     20.98 o
  -5  12   1       35.81       49.79     11.16 o
  -4  12   1       14.81       21.58     10.00 o
  -3  12   1      272.60      279.21     19.08 o
  -2  12   1       97.72      116.35     15.63 o
  -1  12   1     3665.79     3678.26     75.33 o
   0  12   1     2153.42     2092.45     41.53 o
   1  12   1     2761.12     2711.82     41.48 o
   2  12   1        8.29       11.04      8.05 o
   3  12   1      481.08      449.93     23.75 o
   4  12   1      259.26      263.25     17.20 o
   5  12   1      531.38      504.03     33.42 o
   6  12   1       81.17       97.79     23.91 o
   7  12   1       95.42      125.47     20.12 o
   8  12   1      257.04      187.94     23.29 o
   9  12   1       17.92       25.21     15.45 o
  10  12   1       85.45       83.91     19.44 o
 -11  13   1        3.14        7.84     15.52 o
 -10  13   1      171.81      160.44     23.93 o
  -9  13   1       20.96       27.86     16.41 o
  -8  13   1      208.09      230.52     26.20 o
  -7  13   1       37.23       55.35     17.09 o
  -6  13   1        0.86      -16.67     11.65 o
  -5  13   1     1778.07     1662.07     38.14 o
  -4  13   1      348.02      341.96     27.85 o
  -3  13   1       66.04       57.57     13.37 o
  -2  13   1      438.67      476.24     29.17 o
  -1  13   1        4.44        0.60      7.91 o
   0  13   1      103.20       82.62     19.93 o
   1  13   1     2568.14     2503.40     52.26 o
   2  13   1      824.88      783.64     23.57 o
   3  13   1      540.83      535.98     24.75 o
   4  13   1     1264.64     1260.36     69.49 o
   5  13   1      107.81      128.91     20.17 o
   6  13   1        5.41       -3.51     13.23 o
   7  13   1       22.06        1.45     14.19 o
   8  13   1      643.88      581.78     40.38 o
   9  13   1       57.02       23.31     16.06 o
  10  13   1       45.63       75.96     19.59 o
 -10  14   1      321.30      318.55     31.74 o
  -9  14   1       34.76       41.07     17.18 o
  -8  14   1       28.54       27.98     16.21 o
  -7  14   1       95.78       99.90     20.92 o
  -6  14   1      844.08      813.82     44.85 o
  -5  14   1      101.83      112.87     16.78 o
  -4  14   1      230.99      257.17     19.40 o
  -3  14   1      388.05      407.25     23.50 o
  -2  14   1       16.16        4.36     11.10 o
  -1  14   1        2.07       -2.81      8.70 o
   0  14   1      142.54      146.70     20.15 o
   1  14   1      434.20      462.73     24.64 o
   2  14   1     1462.51     1375.22     48.73 o
   3  14   1       16.20       29.21     11.05 o
   4  14   1       15.83       -7.85     13.12 o
   5  14   1      292.24      329.70     30.17 o
   6  14   1       28.84       27.62     26.80 o
   7  14   1       30.99       60.10     18.00 o
   8  14   1       18.30       18.92     15.74 o
   9  14   1      634.90      665.18     53.19 o
  -9  15   1       85.53       80.16     21.58 o
  -8  15   1       72.17      104.10     21.74 o
  -7  15   1      207.73      230.88     39.72 o
  -6  15   1        1.08       14.42     15.35 o
  -5  15   1      710.32      753.79     44.55 o
  -4  15   1       10.72        4.50     10.97 o
  -3  15   1      453.09      486.50     27.72 o
  -2  15   1       88.73      117.17     17.76 o
  -1  15   1        2.26       15.43     12.28 o
   0  15   1       22.50       29.32     15.37 o
   1  15   1       95.13       85.04     14.41 o
   2  15   1       63.73       74.83     14.17 o
   3  15   1       36.22       43.14     12.28 o
   4  15   1      332.28      359.93     31.66 o
   5  15   1       25.61       22.95     16.18 o
   6  15   1      113.36      139.70     23.98 o
   7  15   1       25.31       16.04     17.26 o
   8  15   1      157.52      166.99     25.99 o
  -8  16   1        5.49       -3.61     16.27 o
  -7  16   1       55.25       55.45     19.01 o
  -6  16   1      146.09      164.45     25.70 o
  -5  16   1       59.57       30.50     16.96 o
  -4  16   1      180.50      167.54     18.39 o
  -3  16   1      192.98      170.37     23.69 o
  -2  16   1       62.73       31.74     13.15 o
  -1  16   1       68.93       56.28     14.86 o
   0  16   1       21.45       36.84     13.48 o
   1  16   1      460.64      433.29     26.12 o
   2  16   1      674.50      652.01     31.13 o
   3  16   1      115.08      133.55     28.60 o
   4  16   1       56.35       52.15     18.96 o
   5  16   1        7.21       -7.45     15.75 o
   6  16   1       44.29       33.76     29.90 o
   7  16   1      128.40      134.50     24.43 o
  -7  17   1       13.73       11.12     18.41 o
  -6  17   1      262.01      320.52     45.22 o
  -5  17   1     1022.86     1143.90     53.01 o
  -4  17   1      967.68     1060.35     52.91 o
  -3  17   1       11.56       14.43     12.13 o
  -2  17   1       14.19        5.55     11.87 o
  -1  17   1       46.35       28.57     15.10 o
   0  17   1      599.22      556.08     38.83 o
   1  17   1       31.95       27.22     13.47 o
   2  17   1        1.40       -1.84     11.73 o
   3  17   1     1614.36     1598.21     58.59 o
   4  17   1      157.75      164.17     24.99 o
   5  17   1      345.72      407.77     36.92 o
   6  17   1      126.70      109.08     25.07 o
  -5  18   1        4.85        7.68     17.89 o
  -4  18   1       68.14       81.74     21.69 o
  -3  18   1       21.08       25.75     14.06 o
  -2  18   1       24.43       -1.13     13.32 o
  -1  18   1       84.90       73.66     18.39 o
   0  18   1       65.79       65.34     15.59 o
   1  18   1      100.96       79.07     16.69 o
   2  18   1      177.98      218.98     24.57 o
   3  18   1       37.28       53.99     20.55 o
   4  18   1      160.67      120.55     24.22 o
 -15   0   2       23.96       26.95     22.95 o
 -14   0   2      432.18      546.16     69.04 o
 -13   0   2      450.35      461.10     41.60 o
 -12   0   2      810.49      842.58     45.12 o
 -11   0   2     1517.34     1509.23     55.67 o
 -10   0   2     3902.12     3597.09    104.17 o
  -9   0   2      639.01      617.78     53.38 o
  -8   0   2     2374.16     2350.85     67.98 o
  -7   0   2     2010.15     2079.17     41.91 o
  -6   0   2       14.28       16.19      6.87 o
  -5   0   2      848.19      890.02     22.08 o
  -4   0   2     3499.26     3205.83     40.88 o
  -3   0   2       11.14       78.12      7.73 o
  -2   0   2     6639.12     7217.82     74.33 o
  -1   0   2    10239.85    10213.20    146.31 o
   0   0   2    30034.10    30406.14    401.00 o
   1   0   2    30456.83    30003.86    337.10 o
   2   0   2      169.25      180.98     11.05 o
   3   0   2     4943.29     4729.31     90.34 o
   4   0   2      978.61      972.81     32.36 o
   5   0   2     1615.85     1574.10     34.46 o
   6   0   2     1216.50     1127.88     30.06 o
   7   0   2     1094.14     1096.61     31.00 o
   8   0   2      335.01      344.60     32.39 o
   9   0   2       81.00       68.15     19.21 o
  10   0   2       25.76       53.13     19.42 o
  11   0   2      591.39      679.29     51.30 o
  12   0   2        0.85       -0.78     17.64 o
  13   0   2      112.77      106.84     28.25 o
 -15   1   2      456.33      456.32     32.55 o
 -14   1   2      127.27      135.94     19.61 o
 -13   1   2       38.17       47.67     13.89 o
 -12   1   2      790.51      822.28     31.64 o
 -11   1   2      198.38      234.46     19.23 o
 -10   1   2       14.79        5.66     10.25 o
  -9   1   2        2.37       10.28      9.12 o
  -8   1   2     1635.51     1594.39     37.67 o
  -7   1   2      197.22      218.98     11.99 o
  -6   1   2     1540.22     1648.75     23.99 o
  -5   1   2     1690.85     1754.94     23.07 o
  -4   1   2       18.99       14.32      3.66 o
  -3   1   2     9312.28     9541.54     69.83 o
  -2   1   2     2599.90     2572.93     38.53 o
  -1   1   2      993.36      950.51     10.78 o
   0   1   2      762.86      818.65     12.70 o
   1   1   2     7412.72     7431.32     64.91 o
   2   1   2      147.59      177.75     11.90 o
   3   1   2     5213.20     5234.37     61.92 o
   4   1   2     2945.53     2960.82     38.63 o
   5   1   2       38.70       31.11      6.78 o
   6   1   2     1277.53     1247.52     22.24 o
   7   1   2     1250.39     1280.22     28.50 o
   8   1   2       74.78       74.66     13.56 o
   9   1   2       51.88       37.17     11.86 o
  10   1   2      295.71      244.55     21.69 o
  11   1   2      164.12      163.12     20.20 o
  12   1   2        6.77       27.48     14.20 o
  13   1   2       87.07       93.19     19.22 o
 -15   2   2       25.47       42.63     20.63 o
 -14   2   2        5.45       18.99     18.92 o
 -13   2   2        0.10      -14.89     10.85 o
 -12   2   2       58.51       53.93     13.92 o
 -11   2   2      625.54      584.39     28.49 o
 -10   2   2      538.11      532.34     21.69 o
  -9   2   2     1990.53     1883.22     40.01 o
  -8   2   2      225.16      248.60     16.30 o
  -7   2   2     3635.39     3508.82     46.12 o
  -6   2   2      313.22      306.27     11.60 o
  -5   2   2     4961.12     4764.07     44.49 o
  -4   2   2     3952.58     3917.95     36.50 o
  -3   2   2     5555.68     5529.65     61.71 o
  -2   2   2    24620.55    24198.85    232.88 o
  -1   2   2     4521.55     4598.57     45.31 o
   0   2   2       29.47       62.42      4.98 o
   1   2   2     5695.57     5819.14     65.31 o
   2   2   2     1047.17      988.90     18.70 o
   3   2   2      995.06     1056.35     42.00 o
   4   2   2      129.90       92.44      7.17 o
   5   2   2      236.88      265.10     11.41 o
   6   2   2       26.62       25.43      6.34 o
   7   2   2      286.47      300.62     16.91 o
   8   2   2       98.19       94.74     14.42 o
   9   2   2        0.30       -1.48      9.59 o
  10   2   2      433.43      425.06     27.59 o
  11   2   2      531.08      525.42     50.79 o
  12   2   2      433.91      409.11     40.43 o
  13   2   2       34.67       23.63     15.98 o
 -15   3   2        2.35       -6.99     14.51 o
 -14   3   2       11.17       11.17     13.27 o
 -13   3   2       42.00       43.93     23.18 o
 -12   3   2      543.32      596.70     44.25 o
 -11   3   2      393.41      397.14     21.14 o
 -10   3   2     1074.65     1038.99     27.81 o
  -9   3   2      184.05      206.92     14.73 o
  -8   3   2      384.85      400.14     17.80 o
  -7   3   2      115.25      130.26     12.35 o
  -6   3   2     1675.79     1855.11     26.73 o
  -5   3   2      592.83      610.90     14.06 o
  -4   3   2      927.82      879.06     19.10 o
  -3   3   2     6617.65     6746.19     73.77 o
  -2   3   2      130.10      124.43      7.33 o
  -1   3   2      628.86      682.59     12.02 o
   0   3   2     1717.22     1756.71     19.62 o
   1   3   2     1995.44     1982.12     26.66 o
   2   3   2     1411.23     1371.26     26.47 o
   3   3   2       12.29        7.48      5.23 o
   4   3   2       45.38       51.28     10.65 o
   5   3   2     4680.93     4313.97     47.42 o
   6   3   2        0.70        4.36      6.74 o
   7   3   2     2087.57     2091.00     39.07 o
   8   3   2     1115.45     1070.23     25.72 o
   9   3   2     1162.79     1036.83     34.58 o
  10   3   2        9.79        9.13     13.61 o
  11   3   2      802.06      748.24     37.60 o
  12   3   2      303.59      290.84     26.38 o
  13   3   2       26.97       27.80     17.60 o
 -15   4   2      428.29      466.34     33.32 o
 -14   4   2        7.79        9.56     13.57 o
 -13   4   2        2.23        5.20     12.62 o
 -12   4   2      627.02      752.09     34.18 o
 -11   4   2      203.10      197.30     16.29 o
 -10   4   2      367.37      391.60     26.66 o
  -9   4   2     3253.01     3104.82     48.98 o
  -8   4   2      477.10      476.07     16.00 o
  -7   4   2       23.88       26.66      6.24 o
  -6   4   2     1837.95     1636.49     25.58 o
  -5   4   2     1503.63     1453.80     23.08 o
  -4   4   2      492.40      533.23     15.31 o
  -3   4   2      150.86      152.33      7.83 o
  -2   4   2     4177.00     4108.60     41.04 o
  -1   4   2        7.09        4.57      4.31 o
   0   4   2       96.16       96.31      5.85 o
   1   4   2     9262.84     9207.44     89.68 o
   2   4   2       75.92       95.83      7.63 o
   3   4   2       52.67       57.43      9.03 o
   4   4   2     1083.20     1004.42     28.94 o
   5   4   2     1049.28     1102.63     22.94 o
   6   4   2        0.06        3.47      7.77 o
   7   4   2      588.56      595.47     21.12 o
   8   4   2      958.41      935.56     24.88 o
   9   4   2      212.55      211.86     32.14 o
  10   4   2      100.75       90.63     16.06 o
  11   4   2      447.91      457.70     30.79 o
  12   4   2      570.54      522.11     34.22 o
  13   4   2        0.71       23.39     15.48 o
 -14   5   2      101.90       89.28     16.26 o
 -13   5   2      608.64      627.65     30.55 o
 -12   5   2       14.93      -10.79     12.36 o
 -11   5   2       10.93       19.77      9.04 o
 -10   5   2      786.26      792.20     23.21 o
  -9   5   2       48.38       44.14     11.71 o
  -8   5   2      483.28      509.32     18.95 o
  -7   5   2       38.69       48.61      7.74 o
  -6   5   2     3099.28     3060.09     46.27 o
  -5   5   2     1447.63     1456.43     30.95 o
  -4   5   2     1173.48     1211.40     25.27 o
  -3   5   2     2319.84     2349.95     35.96 o
  -2   5   2     1997.44     2105.53     63.47 o
  -1   5   2     4652.58     4652.12     42.30 o
   0   5   2      503.17      503.12     10.01 o
   1   5   2     1440.82     1414.77     23.81 o
   2   5   2     6406.71     6422.65     68.37 o
   3   5   2      479.82      488.36     19.88 o
   4   5   2     4404.50     4537.84     74.19 o
   5   5   2        5.13        4.34      5.35 o
   6   5   2      912.78      843.96     27.79 o
   7   5   2      208.41      244.25     18.80 o
   8   5   2     1633.39     1628.44     34.37 o
   9   5   2      220.14      224.31     20.45 o
  10   5   2       31.39       28.28     12.59 o
  11   5   2      309.61      384.36     39.42 o
  12   5   2        5.93        3.93     13.14 o
 -14   6   2       54.62       33.41     19.83 o
 -13   6   2       28.26       35.97     16.05 o
 -12   6   2        6.55       14.94     13.23 o
 -11   6   2        0.36       22.96     11.17 o
 -10   6   2      188.99      175.63     18.99 o
  -9   6   2      302.20      339.61     17.68 o
  -8   6   2        2.25        5.20      7.49 o
  -7   6   2      774.55      755.38     18.01 o
  -6   6   2      469.91      430.64     15.04 o
  -5   6   2      511.20      524.44     16.23 o
  -4   6   2     2380.61     2386.16     34.13 o
  -3   6   2      976.99      900.60     30.45 o
  -2   6   2      498.79      524.41     15.14 o
  -1   6   2     4994.33     5205.80     57.17 o
   0   6   2     1819.56     1852.00     20.98 o
   1   6   2     2159.69     2163.84     26.36 o
   2   6   2        2.19        4.32      4.48 o
   3   6   2     5161.10     5210.16     60.20 o
   4   6   2        1.01       -3.15      5.15 o
   5   6   2       93.09       95.40     13.31 o
   6   6   2      128.39      131.65     15.12 o
   7   6   2        2.72      -13.86      9.24 o
   8   6   2        6.74      -10.01      9.92 o
   9   6   2        2.41        1.41      9.94 o
  10   6   2      112.97       96.17     22.43 o
  11   6   2      125.65      141.43     23.51 o
  12   6   2       12.60       17.24     17.57 o
 -14   7   2      765.01      787.79     49.56 o
 -13   7   2       91.16       93.26     21.42 o
 -12   7   2      203.36      185.27     18.62 o
 -11   7   2      502.80      495.45     25.76 o
 -10   7   2      108.34       98.60     12.33 o
  -9   7   2       30.55       29.29     12.21 o
  -8   7   2       32.71       29.92     11.42 o
  -7   7   2      270.54      294.17     15.42 o
  -6   7   2     1062.38     1055.31     21.79 o
  -5   7   2     1238.10     1196.78     26.20 o
  -4   7   2      108.66      119.16      9.08 o
  -3   7   2      817.05      868.16     22.44 o
  -2   7   2        0.82        8.62      5.65 o
  -1   7   2        0.53       -5.34      4.68 o
   0   7   2     2998.25     2960.81     40.81 o
   1   7   2      531.34      542.52     15.38 o
   2   7   2     1060.25     1071.74     23.00 o
   3   7   2     1019.81      941.85     21.40 o
   4   7   2     1301.30     1301.29     29.58 o
   5   7   2      150.15      129.95     15.27 o
   6   7   2      374.43      414.80     24.36 o
   7   7   2     2526.65     2481.34     51.76 o
   8   7   2      382.83      365.89     23.96 o
   9   7   2      804.95      810.96     42.89 o
  10   7   2      193.92      192.59     25.15 o
  11   7   2       26.34        2.20     16.83 o
  12   7   2       37.09       66.21     21.94 o
 -14   8   2      210.82      238.87     35.32 o
 -13   8   2      510.70      512.93     39.84 o
 -12   8   2      129.94      128.83     19.47 o
 -11   8   2      680.68      714.21     31.62 o
 -10   8   2      577.13      609.94     28.88 o
  -9   8   2     1260.88     1147.92     32.92 o
  -8   8   2      814.22      795.11     23.72 o
  -7   8   2     5938.17     5691.51     63.29 o
  -6   8   2      110.69      101.44      9.62 o
  -5   8   2      286.64      300.18     13.74 o
  -4   8   2     5067.90     4931.46     50.87 o
  -3   8   2        2.84        4.03      6.11 o
  -2   8   2        2.06        7.59      7.06 o
  -1   8   2      395.79      375.62     13.35 o
   0   8   2     2591.33     2494.26     34.71 o
   1   8   2     3183.57     3178.11     40.79 o
   2   8   2      198.29      176.69     12.41 o
   3   8   2     1697.04     1691.55     36.17 o
   4   8   2        4.62       -4.69      6.15 o
   5   8   2      266.07      269.50     23.26 o
   6   8   2      333.40      315.73     22.16 o
   7   8   2        5.48        8.13     11.08 o
   8   8   2      833.11      829.70     32.26 o
   9   8   2     1067.12     1142.33     37.62 o
  10   8   2       91.67       56.68     19.21 o
  11   8   2       28.16       34.78     18.59 o
  12   8   2       32.59       25.33     31.92 o
 -13   9   2       28.16       32.17     21.70 o
 -12   9   2       18.06       18.65     14.56 o
 -11   9   2      132.67      166.81     19.44 o
 -10   9   2        3.99       11.64     11.60 o
  -9   9   2        9.52        0.44     13.15 o
  -8   9   2       69.94       61.43     10.34 o
  -7   9   2      533.69      543.29     20.62 o
  -6   9   2        5.71       14.78      7.21 o
  -5   9   2       27.79       28.50      7.60 o
  -4   9   2      161.73      186.42     10.92 o
  -3   9   2     1338.01     1366.80     24.93 o
  -2   9   2        0.04       -4.92      6.40 o
  -1   9   2      140.78      133.85     14.26 o
   0   9   2      528.94      532.18     18.00 o
   1   9   2      608.99      619.74     18.41 o
   2   9   2       22.14       31.00      8.49 o
   3   9   2      717.99      693.86     21.82 o
   4   9   2     1571.91     1523.47     37.01 o
   5   9   2       75.76       87.55     17.34 o
   6   9   2      167.18      183.41     18.64 o
   7   9   2      454.99      447.82     27.28 o
   8   9   2      223.18      228.74     21.14 o
   9   9   2      757.77      694.58     35.07 o
  10   9   2        6.51        0.75     11.43 o
  11   9   2       28.23       20.00     18.35 o
 -13  10   2       26.85       56.56     26.31 o
 -12  10   2      442.04      499.99     35.40 o
 -11  10   2      115.91      117.97     20.23 o
 -10  10   2      466.75      529.76     34.43 o
  -9  10   2      102.17       81.33     17.99 o
  -8  10   2      194.25      216.59     23.11 o
  -7  10   2       81.20       56.66     14.85 o
  -6  10   2     1625.45     1609.26     29.13 o
  -5  10   2     1033.39     1069.27     23.50 o
  -4  10   2      537.63      607.50     17.94 o
  -3  10   2     1456.24     1505.30     30.64 o
  -2  10   2        1.38       -1.57      7.28 o
  -1  10   2     1954.19     1963.14     35.60 o
   0  10   2       12.02       -2.08      7.12 o
   1  10   2     3348.62     3266.19     44.52 o
   2  10   2     1520.22     1531.09     29.71 o
   3  10   2     1785.18     1748.56     34.73 o
   4  10   2       73.61       58.37     23.75 o
   5  10   2       81.77       97.01     17.31 o
   6  10   2      107.76       77.82     17.34 o
   7  10   2        0.02       -7.76     12.08 o
   8  10   2       13.82       23.47     13.66 o
   9  10   2      508.20      532.99     38.87 o
  10  10   2       61.30       51.74     16.36 o
  11  10   2      364.51      397.34     71.31 o
 -12  11   2       15.38       24.22     15.11 o
 -11  11   2        2.75        0.45     13.26 o
 -10  11   2      686.20      606.94     37.74 o
  -9  11   2      313.12      280.67     27.61 o
  -8  11   2      249.02      250.35     24.81 o
  -7  11   2        2.24       10.80     12.27 o
  -6  11   2      449.79      482.42     26.26 o
  -5  11   2     1261.98     1246.10     31.87 o
  -4  11   2        0.03        9.56      7.71 o
  -3  11   2       38.43       41.71      9.42 o
  -2  11   2       72.61       90.58     12.04 o
  -1  11   2     2490.36     2457.86     46.07 o
   0  11   2      316.40      317.52     16.25 o
   1  11   2      263.78      265.53     15.26 o
   2  11   2     2294.09     2226.43     36.84 o
   3  11   2      332.79      360.54     19.09 o
   4  11   2      210.95      208.29     22.58 o
   5  11   2      485.85      449.13     31.25 o
   6  11   2      330.73      350.84     29.14 o
   7  11   2       18.86       27.24     14.82 o
   8  11   2      708.85      729.82     41.45 o
   9  11   2      393.17      329.20     30.35 o
  10  11   2       63.07       84.49     20.70 o
 -12  12   2      146.38      137.52     29.28 o
 -11  12   2       36.21       50.98     18.57 o
 -10  12   2      202.71      199.11     24.76 o
  -9  12   2     1853.64     1779.06     56.75 o
  -8  12   2        0.94        1.90     12.92 o
  -7  12   2       87.42       45.28     15.64 o
  -6  12   2      108.56      124.72     17.91 o
  -5  12   2       31.25       28.75     10.58 o
  -4  12   2      287.26      310.01     19.56 o
  -3  12   2      105.76      116.99     15.56 o
  -2  12   2     1375.15     1303.27     30.46 o
  -1  12   2       96.71       98.99     13.12 o
   0  12   2      673.38      691.26     22.51 o
   1  12   2      228.88      249.44     17.21 o
   2  12   2       33.45       15.69     10.51 o
   3  12   2        6.53        2.75      8.63 o
   4  12   2      662.26      642.42     37.67 o
   5  12   2      109.16      110.78     22.60 o
   6  12   2        0.10      -11.85     11.81 o
   7  12   2      235.54      293.03     28.17 o
   8  12   2        5.68        2.60     14.61 o
   9  12   2       78.81       93.30     20.59 o
  10  12   2       55.90       45.60     18.80 o
 -11  13   2       30.35       10.95     17.23 o
 -10  13   2      205.73      227.42     27.33 o
  -9  13   2      135.16       93.66     29.18 o
  -8  13   2        0.20       19.54     15.27 o
  -7  13   2      274.36      273.22     27.04 o
  -6  13   2      109.13      147.39     21.63 o
  -5  13   2      682.44      691.69     35.13 o
  -4  13   2      500.48      524.54     26.00 o
  -3  13   2      853.25      815.84     36.15 o
  -2  13   2       87.46       82.55     18.48 o
  -1  13   2      345.75      325.75     26.49 o
   0  13   2        6.01      -10.60      7.07 o
   1  13   2       86.90       91.81     11.25 o
   2  13   2      644.22      669.33     22.68 o
   3  13   2      236.56      269.07     16.45 o
   4  13   2      174.75      162.08     22.52 o
   5  13   2      756.17      706.64     41.02 o
   6  13   2        3.98      -10.68     19.06 o
   7  13   2      229.18      236.84     26.84 o
   8  13   2        0.98        0.79     24.91 o
   9  13   2      292.36      278.70     30.09 o
 -10  14   2        7.03       -4.20     16.83 o
  -9  14   2        1.09       -1.91     14.51 o
  -8  14   2       22.88       -0.86     14.95 o
  -7  14   2      494.70      470.13     35.56 o
  -6  14   2       75.99       63.18     18.37 o
  -5  14   2        0.47       -2.77     10.94 o
  -4  14   2     1335.81     1284.67     45.88 o
  -3  14   2       83.88       74.50     13.31 o
  -2  14   2       37.34       40.44     14.36 o
  -1  14   2      133.02      139.85     19.53 o
   0  14   2      513.07      556.15     26.99 o
   1  14   2       24.85       12.81     10.28 o
   2  14   2      400.92      415.97     20.64 o
   3  14   2      175.24      192.07     25.11 o
   4  14   2       33.79       30.37     13.27 o
   5  14   2       20.28       25.50     15.90 o
   6  14   2      272.58      216.82     26.28 o
   7  14   2      174.40      138.82     22.74 o
   8  14   2        9.24       -0.01     16.25 o
  -9  15   2       69.30       73.06     32.25 o
  -8  15   2      641.75      566.73     75.30 o
  -7  15   2      150.24      122.24     22.29 o
  -6  15   2        1.68      -20.25     13.74 o
  -5  15   2       20.15       -4.81     12.06 o
  -4  15   2      245.32      237.72     20.21 o
  -3  15   2     1268.22     1295.05     37.33 o
  -2  15   2      573.71      536.07     36.02 o
  -1  15   2       29.16       15.86     10.71 o
   0  15   2        5.92        4.38     10.81 o
   1  15   2      141.15      151.29     16.97 o
   2  15   2        0.09       -4.97     10.00 o
   3  15   2      151.42      170.71     23.99 o
   4  15   2      731.09      834.20     47.56 o
   5  15   2      479.18      460.41     34.81 o
   6  15   2     1400.82     1327.47     52.79 o
   7  15   2       24.29       26.71     17.28 o
  -8  16   2      125.55      103.08     22.89 o
  -7  16   2      184.84      132.38     60.31 o
  -6  16   2        0.67        6.26     16.38 o
  -5  16   2       39.29       56.51     19.55 o
  -4  16   2      807.83      836.86     52.60 o
  -3  16   2       82.70       82.26     15.63 o
  -2  16   2       82.16       59.62     18.35 o
  -1  16   2      576.63      637.27     39.06 o
   0  16   2      318.94      383.79     24.77 o
   1  16   2      149.66      151.09     17.53 o
   2  16   2       16.84       22.64     12.18 o
   3  16   2      306.86      315.06     31.42 o
   4  16   2      143.39      144.21     24.74 o
   5  16   2        1.99       -3.84     15.67 o
   6  16   2      162.72      148.95     26.40 o
  -7  17   2       16.39      -13.55     16.78 o
  -6  17   2       50.78       38.35     19.71 o
  -5  17   2      153.39      124.20     26.77 o
  -4  17   2       73.69       49.69     16.44 o
  -3  17   2       20.93       23.35     13.35 o
  -2  17   2      235.31      191.87     21.67 o
  -1  17   2      228.07      271.24     22.65 o
   0  17   2       62.99       72.01     15.50 o
   1  17   2      137.28      142.06     17.95 o
   2  17   2       31.55       26.40     17.90 o
   3  17   2      213.50      208.18     28.14 o
   4  17   2        0.64       29.39     18.28 o
   5  17   2       48.54       15.63     19.05 o
  -4  18   2        1.02        1.04     15.73 o
  -3  18   2       20.08       -5.62     14.40 o
  -2  18   2      745.85      740.34     37.34 o
  -1  18   2      188.46      210.86     21.87 o
   0  18   2       12.50       15.46     14.13 o
   1  18   2      123.07      144.66     19.16 o
   2  18   2       85.40       41.81     19.97 o
 -15   1   3       76.30       95.13     19.62 o
 -14   1   3     1165.36     1222.18     40.08 o
 -13   1   3        0.55       -8.87     10.82 o
 -12   1   3       21.55       14.45     10.46 o
 -11   1   3        1.26        6.63      9.41 o
 -10   1   3      170.12      162.54     15.43 o
  -9   1   3      272.84      273.27     15.68 o
  -8   1   3      499.51      504.92     17.07 o
  -7   1   3     1571.22     1484.88     22.33 o
  -6   1   3     1482.52     1462.97     19.54 o
  -5   1   3     1201.59     1183.35     15.87 o
  -4   1   3     1090.36     1169.49     18.00 o
  -3   1   3        6.82        0.71      4.19 o
  -2   1   3     2557.55     2530.64     41.63 o
  -1   1   3     2366.41     2334.05     25.58 o
   0   1   3       27.34       23.03      4.38 o
   1   1   3      698.94      727.74     15.10 o
   2   1   3        3.62       13.76      4.44 o
   3   1   3      546.97      612.73     16.90 o
   4   1   3       86.32       99.36      8.28 o
   5   1   3      269.56      282.57     14.13 o
   6   1   3      814.35      820.17     20.16 o
   7   1   3      763.06      754.47     28.87 o
   8   1   3      104.73       87.22     14.21 o
   9   1   3       72.69       58.17     14.01 o
  10   1   3      114.05      100.69     20.68 o
  11   1   3        2.88        0.34     12.44 o
  12   1   3      150.65      132.89     20.78 o
 -15   2   3      139.82      136.30     18.89 o
 -14   2   3        8.28       15.17     12.12 o
 -13   2   3      489.61      509.46     29.68 o
 -12   2   3       89.62       74.47     14.36 o
 -11   2   3      298.89      303.28     18.71 o
 -10   2   3       10.44       -1.01      8.44 o
  -9   2   3        1.32        4.90      6.86 o
  -8   2   3      763.97      716.95     16.99 o
  -7   2   3      917.88      820.20     16.50 o
  -6   2   3      209.85      218.19     10.07 o
  -5   2   3      403.72      401.73     11.39 o
  -4   2   3     1631.50     1635.94     28.70 o
  -3   2   3     1054.30     1039.00     18.43 o
  -2   2   3      741.17      741.17     26.69 o
  -1   2   3     1207.73     1195.51     16.55 o
   0   2   3     6873.40     6867.85     62.75 o
   1   2   3     1505.27     1470.18     23.33 o
   2   2   3      899.87     1021.89     20.13 o
   3   2   3        6.53        9.13      6.18 o
   4   2   3       75.33       76.05      8.61 o
   5   2   3      951.75      910.14     21.71 o
   6   2   3      312.58      291.65     16.94 o
   7   2   3       18.02        2.14      8.70 o
   8   2   3      518.07      492.70     27.56 o
   9   2   3      201.18      195.90     24.06 o
  10   2   3        1.54       23.27     13.26 o
  11   2   3        2.85       -0.97     11.71 o
  12   2   3      398.53      368.21     29.56 o
 -15   3   3        4.49       18.20     16.36 o
 -14   3   3       69.59       75.81     14.81 o
 -13   3   3      227.95      235.39     25.91 o
 -12   3   3       87.80       97.26     13.57 o
 -11   3   3      120.69      137.98     13.57 o
 -10   3   3      113.04      134.07     12.04 o
  -9   3   3      227.82      222.44     13.53 o
  -8   3   3      462.63      486.42     16.88 o
  -7   3   3       39.15       57.06      6.83 o
  -6   3   3       20.24       18.37      4.89 o
  -5   3   3        0.54        0.38      3.95 o
  -4   3   3     1223.75     1174.11     21.10 o
  -3   3   3     2404.81     2402.18     35.71 o
  -2   3   3      973.58     1125.16     18.47 o
  -1   3   3      359.67      369.86     10.38 o
   0   3   3      606.81      634.78     12.93 o
   1   3   3       20.51       24.76      5.59 o
   2   3   3        6.08        8.62      6.05 o
   3   3   3      463.21      459.86     15.40 o
   4   3   3      208.34      185.96     13.67 o
   5   3   3      358.83      348.26     14.86 o
   6   3   3      134.49      142.59     15.00 o
   7   3   3      186.37      178.42     14.82 o
   8   3   3        0.01       -2.35      9.79 o
   9   3   3     1058.42      969.30     37.18 o
  10   3   3      286.16      322.96     27.64 o
  11   3   3        7.80       15.11     13.52 o
  12   3   3       38.56       40.47     15.30 o
 -15   4   3       46.59       38.42     16.83 o
 -14   4   3        0.05       14.02     12.54 o
 -13   4   3      299.44      291.11     21.27 o
 -12   4   3       48.81       40.76     10.59 o
 -11   4   3       33.63       18.51      9.00 o
 -10   4   3      114.90      146.01     12.38 o
  -9   4   3      782.90      773.83     21.95 o
  -8   4   3     4142.25     4106.90     49.62 o
  -7   4   3      688.72      644.70     19.46 o
  -6   4   3       14.09        5.31      6.98 o
  -5   4   3       44.73       54.71      9.09 o
  -4   4   3      646.61      691.17     15.70 o
  -3   4   3      164.38      187.39     10.18 o
  -2   4   3       83.33       88.08      6.38 o
  -1   4   3      636.97      538.51     12.57 o
   0   4   3     3653.27     3647.14     38.52 o
   1   4   3     2209.39     2138.23     30.37 o
   2   4   3      368.32      387.82     14.67 o
   3   4   3       13.29       31.04      7.32 o
   4   4   3       40.52       58.98     10.77 o
   5   4   3      350.31      338.22     17.76 o
   6   4   3       27.71       21.33     11.70 o
   7   4   3      175.26      188.34     14.31 o
   8   4   3      256.28      258.79     18.14 o
   9   4   3       94.95       99.37     16.46 o
  10   4   3      290.05      296.53     25.20 o
  11   4   3       50.73       19.50     20.81 o
  12   4   3        0.06      -11.22     12.96 o
 -15   5   3       37.46       35.79     20.67 o
 -14   5   3      200.94      222.18     26.16 o
 -13   5   3       56.33       58.57     15.92 o
 -12   5   3      193.02      210.34     17.99 o
 -11   5   3      480.47      479.25     24.23 o
 -10   5   3       34.82       23.58      9.89 o
  -9   5   3     1076.86     1074.49     25.24 o
  -8   5   3       72.12       70.66      9.82 o
  -7   5   3      171.99      198.16     22.48 o
  -6   5   3      879.47      867.52     23.40 o
  -5   5   3      136.01      135.46     10.09 o
  -4   5   3       21.75       33.04      6.24 o
  -3   5   3     3406.26     3573.45     43.58 o
  -2   5   3      589.54      574.09     13.38 o
  -1   5   3       30.90       18.65      4.95 o
   0   5   3     1226.28     1304.89     21.38 o
   1   5   3      493.73      487.68     13.69 o
   2   5   3     1165.30     1081.19     22.14 o
   3   5   3      147.19      166.58     12.07 o
   4   5   3     1615.79     1668.05     30.88 o
   5   5   3       81.85       89.04     15.06 o
   6   5   3     1364.98     1355.03     39.95 o
   7   5   3      308.13      313.93     19.36 o
   8   5   3      173.28      143.88     15.69 o
   9   5   3      235.40      253.14     29.23 o
  10   5   3        5.47       -3.89     16.43 o
  11   5   3      136.79       96.76     22.20 o
  12   5   3       67.15      100.21     24.08 o
 -14   6   3       28.73       17.03     36.35 o
 -13   6   3      447.66      441.45     35.43 o
 -12   6   3        6.98       11.55     11.02 o
 -11   6   3      418.79      482.46     28.37 o
 -10   6   3     1898.31     2024.86     36.89 o
  -9   6   3       53.84       58.03     10.98 o
  -8   6   3      815.20      811.51     25.56 o
  -7   6   3        5.30       14.37      9.06 o
  -6   6   3     1346.72     1318.51     29.89 o
  -5   6   3     1511.75     1392.64     29.64 o
  -4   6   3        5.72       -1.31      6.62 o
  -3   6   3     2332.87     2392.79     33.60 o
  -2   6   3     2494.28     2432.79     33.12 o
  -1   6   3       99.68      128.04      7.77 o
   0   6   3       21.43       38.25      7.12 o
   1   6   3      622.71      633.36     16.31 o
   2   6   3     1599.13     1602.02     31.06 o
   3   6   3     4940.10     4753.77     58.61 o
   4   6   3     1178.08     1105.36     32.64 o
   5   6   3      497.91      502.74     25.44 o
   6   6   3        0.58       -8.76      8.07 o
   7   6   3      238.31      266.36     20.66 o
   8   6   3      682.24      658.44     36.13 o
   9   6   3        7.30        6.30     14.22 o
  10   6   3      127.44      118.08     21.70 o
  11   6   3      496.18      589.03    113.89 o
 -14   7   3        3.75        2.91     20.95 o
 -13   7   3        3.90       -0.46     13.65 o
 -12   7   3      211.46      215.05     21.72 o
 -11   7   3      155.31      164.68     16.49 o
 -10   7   3      145.18      132.74     13.45 o
  -9   7   3      793.09      786.23     27.04 o
  -8   7   3      378.54      380.79     21.82 o
  -7   7   3      444.15      464.86     21.52 o
  -6   7   3      113.22       99.43     10.77 o
  -5   7   3      575.90      586.34     26.79 o
  -4   7   3      966.61      998.64     20.68 o
  -3   7   3     3168.75     3363.43     42.83 o
  -2   7   3      449.19      501.02     14.62 o
  -1   7   3      422.38      424.31     12.20 o
   0   7   3       67.84       83.58      6.92 o
   1   7   3      394.46      361.23     18.42 o
   2   7   3       72.61       89.82      8.67 o
   3   7   3       64.53       77.59     10.16 o
   4   7   3     3427.35     3361.16     85.73 o
   5   7   3        0.70        6.76     10.77 o
   6   7   3      280.99      288.37     45.31 o
   7   7   3       21.89       20.68     11.78 o
   8   7   3      337.39      343.35     24.54 o
   9   7   3      221.63      196.53     24.98 o
  10   7   3       21.68        5.73     15.62 o
  11   7   3       25.71       51.58     20.57 o
 -14   8   3       35.78       29.81     30.11 o
 -13   8   3        6.51       21.46     18.39 o
 -12   8   3        0.34       11.35     13.73 o
 -11   8   3       52.58       44.67     13.18 o
 -10   8   3      235.13      246.05     20.96 o
  -9   8   3      453.95      493.24     24.78 o
  -8   8   3       65.86       77.06     14.11 o
  -7   8   3      367.61      376.98     17.23 o
  -6   8   3      138.00      149.36     12.85 o
  -5   8   3      669.08      662.52     21.10 o
  -4   8   3       12.61       11.80     11.29 o
  -3   8   3       29.73       23.31      7.62 o
  -2   8   3      219.11      205.33     12.42 o
  -1   8   3      381.99      389.70     15.18 o
   0   8   3        4.37        4.38      6.44 o
   1   8   3      314.89      330.47     19.36 o
   2   8   3       23.22       30.66     10.62 o
   3   8   3     1051.31     1034.99     29.16 o
   4   8   3      443.77      502.45     20.95 o
   5   8   3       49.45       39.18     13.39 o
   6   8   3      243.67      251.74     33.54 o
   7   8   3       30.52       19.13     12.63 o
   8   8   3       49.15       63.98     19.10 o
   9   8   3       18.26        9.04     11.73 o
  10   8   3      417.19      400.45     47.00 o
  11   8   3       22.75       -9.98     16.78 o
 -13   9   3      242.70      201.22     30.84 o
 -12   9   3      570.38      602.68     52.62 o
 -11   9   3     1105.72     1063.12     42.54 o
 -10   9   3       99.75       98.74     14.59 o
  -9   9   3      323.32      315.25     18.78 o
  -8   9   3      296.95      320.11     18.27 o
  -7   9   3      751.16      755.97     22.21 o
  -6   9   3      121.85      126.40     11.58 o
  -5   9   3       30.76       21.42      8.34 o
  -4   9   3     4113.29     3946.31     54.09 o
  -3   9   3      870.27      845.99     20.41 o
  -2   9   3      213.41      218.66     15.02 o
  -1   9   3      463.55      482.35     15.56 o
   0   9   3       62.26       72.69     11.80 o
   1   9   3       13.00       22.58      8.89 o
   2   9   3      745.58      779.19     23.82 o
   3   9   3      387.09      417.94     22.56 o
   4   9   3     2192.68     2080.66     53.66 o
   5   9   3      542.82      582.82     29.78 o
   6   9   3       49.60       48.71     12.76 o
   7   9   3       35.35       21.02     12.76 o
   8   9   3       30.19       36.50     14.75 o
   9   9   3      684.64      677.11     62.14 o
  10   9   3      426.52      431.71     70.16 o
 -13  10   3        8.97      -24.22     23.12 o
 -12  10   3        3.69       37.43     21.14 o
 -11  10   3      196.32      193.62     24.25 o
 -10  10   3      551.95      476.49     40.63 o
  -9  10   3       50.61       26.89     14.63 o
  -8  10   3       81.44       90.19     13.93 o
  -7  10   3      148.55      152.89     12.40 o
  -6  10   3     1623.17     1507.88     29.65 o
  -5  10   3        7.11        6.46      7.88 o
  -4  10   3      729.97      678.81     21.25 o
  -3  10   3      881.78      898.70     29.75 o
  -2  10   3      422.03      357.56     41.79 o
  -1  10   3       16.55        3.58      7.54 o
   0  10   3      999.84     1006.08     25.22 o
   1  10   3      375.60      371.80     19.23 o
   2  10   3       87.60       94.99     18.51 o
   3  10   3     1219.41     1191.54     29.63 o
   4  10   3       77.37       71.69     24.18 o
   5  10   3      415.03      455.65     31.23 o
   6  10   3      195.86      224.69     23.62 o
   7  10   3      123.85      136.98     24.97 o
   8  10   3        5.06      -16.80     11.41 o
   9  10   3       55.81       83.13     17.40 o
  10  10   3      480.68      509.73     40.73 o
 -12  11   3        1.05       12.13     19.78 o
 -11  11   3       92.79       84.42     23.25 o
 -10  11   3       48.73       38.18     18.75 o
  -9  11   3      133.95      133.33     20.84 o
  -8  11   3      104.19      100.04     18.78 o
  -7  11   3      776.27      747.13     36.22 o
  -6  11   3       65.81       48.00     10.53 o
  -5  11   3      152.25      171.53     23.83 o
  -4  11   3       55.43       67.79      9.57 o
  -3  11   3      151.64      157.98     14.17 o
  -2  11   3       10.20        3.52      6.42 o
  -1  11   3     1265.98     1214.74     27.63 o
   0  11   3       80.53       92.85     11.26 o
   1  11   3       53.66       51.28     10.54 o
   2  11   3      167.75      163.29     14.70 o
   3  11   3       21.72       16.76      9.13 o
   4  11   3       72.06       81.77     17.17 o
   5  11   3        0.16        8.02     12.95 o
   6  11   3      657.73      556.46     51.15 o
   7  11   3      155.76      185.13     23.76 o
   8  11   3        6.21        6.27     14.99 o
   9  11   3       33.64       41.28     17.79 o
 -12  12   3        2.19       40.15     21.43 o
 -11  12   3      108.66       81.66     24.12 o
 -10  12   3      180.15      168.37     24.18 o
  -9  12   3      511.97      531.56     55.16 o
  -8  12   3      144.25      120.70     20.72 o
  -7  12   3        1.67       20.36     13.88 o
  -6  12   3        0.86       17.56     11.23 o
  -5  12   3       83.55       74.46     18.31 o
  -4  12   3        0.99       -1.75      7.65 o
  -3  12   3      341.25      312.06     18.84 o
  -2  12   3     1183.89      991.28     86.14 o
  -1  12   3      289.13      308.77     18.76 o
   0  12   3     1204.63     1109.47     26.82 o
   1  12   3      558.96      542.35     25.90 o
   2  12   3     1518.69     1399.94     45.10 o
   3  12   3       79.81       99.81     19.40 o
   4  12   3      510.00      423.74     26.81 o
   5  12   3       10.75       21.59     14.77 o
   6  12   3        5.90        4.90     14.07 o
   7  12   3       92.11      129.93     28.83 o
   8  12   3       18.44       25.11     15.88 o
   9  12   3       20.69       22.70     17.68 o
 -11  13   3      274.12      324.59     48.36 o
 -10  13   3       59.72       57.18     22.87 o
  -9  13   3      882.91      986.80     46.77 o
  -8  13   3        0.56        8.50     14.56 o
  -7  13   3       13.68        8.26     14.27 o
  -6  13   3     1113.68     1107.32     43.42 o
  -5  13   3        0.21       -9.72     12.16 o
  -4  13   3       14.26       11.42     10.53 o
  -3  13   3      204.86      197.46     20.83 o
  -2  13   3      346.96      368.53     25.52 o
  -1  13   3      338.37      302.73     17.57 o
   0  13   3      141.10      128.51     12.95 o
   1  13   3      430.44      478.99     21.46 o
   2  13   3      167.54      162.48     15.33 o
   3  13   3      162.25      164.74     22.13 o
   4  13   3       22.21       21.02     12.77 o
   5  13   3       10.03        4.20     11.84 o
   6  13   3      126.91       86.25     20.29 o
   7  13   3      366.98      341.74     31.96 o
   8  13   3       17.24        6.88     16.84 o
 -10  14   3       42.72       41.98     19.56 o
  -9  14   3       33.66       32.68     18.23 o
  -8  14   3      564.80      595.94     40.25 o
  -7  14   3      445.04      401.28     43.71 o
  -6  14   3      133.19      154.56     19.98 o
  -5  14   3       55.20       38.00     14.20 o
  -4  14   3        1.18       -5.15     10.75 o
  -3  14   3       15.87       10.18     12.93 o
  -2  14   3      588.80      525.26     26.74 o
  -1  14   3      543.06      577.70     27.68 o
   0  14   3      221.46      206.55     17.21 o
   1  14   3      473.13      497.59     22.49 o
   2  14   3        1.53       11.20     10.11 o
   3  14   3       28.53       12.77     11.99 o
   4  14   3       12.24       13.64     12.98 o
   5  14   3      475.05      491.17     35.96 o
   6  14   3        2.95        7.30     18.18 o
   7  14   3       24.37       17.25     21.24 o
  -9  15   3       56.53       68.15     22.11 o
  -8  15   3        8.53        6.36     15.86 o
  -7  15   3        0.00       18.86     15.39 o
  -6  15   3      208.85      175.01     24.94 o
  -5  15   3       36.99       26.43     14.05 o
  -4  15   3      332.86      289.10     23.01 o
  -3  15   3       30.98       53.96     15.26 o
  -2  15   3      608.09      580.16     29.22 o
  -1  15   3      347.95      382.31     28.19 o
   0  15   3       50.37       39.23     12.54 o
   1  15   3      203.22      201.59     18.99 o
   2  15   3       50.97       48.75     18.38 o
   3  15   3      158.81      169.96     26.34 o
   4  15   3        2.72       27.48     29.72 o
   5  15   3      271.85      267.93     31.99 o
   6  15   3       19.94       18.72     14.98 o
  -8  16   3      380.81      430.29     50.03 o
  -7  16   3      123.73      105.71     22.77 o
  -6  16   3        0.30       -6.24     20.97 o
  -5  16   3       70.16       70.79     17.57 o
  -4  16   3        0.02       -5.05     12.79 o
  -3  16   3        5.73        9.56     13.87 o
  -2  16   3       29.52       15.09     12.13 o
  -1  16   3       82.15       68.92     14.56 o
   0  16   3      883.18      908.92     35.05 o
   1  16   3       88.66       97.98     15.82 o
   2  16   3      201.90      219.76     28.12 o
   3  16   3       52.74       39.06     26.14 o
   4  16   3      105.47      144.06     24.95 o
   5  16   3        1.24       10.40     18.56 o
  -6  17   3      214.21      213.56     29.78 o
  -5  17   3      952.45     1034.99     72.54 o
  -4  17   3       40.67       36.06     17.72 o
  -3  17   3      118.86      106.97     16.31 o
  -2  17   3      250.52      252.13     22.88 o
  -1  17   3     1137.42     1191.42     54.61 o
   0  17   3        8.65       -7.29     13.78 o
   1  17   3        3.78       -8.83     16.99 o
   2  17   3      339.80      337.70     34.15 o
   3  17   3        2.20       27.87     20.07 o
  -3  18   3      399.15      388.52     28.86 o
  -2  18   3       37.66        1.84     17.64 o
  -1  18   3        1.82      -19.18     12.79 o
   0  18   3      174.95      188.99     21.21 o
 -15   0   4        4.25      -30.42     32.55 o
 -14   0   4      446.64      423.09     59.62 o
 -13   0   4      101.59       98.99     18.36 o
 -12   0   4      228.31      253.09     23.85 o
 -11   0   4     3122.24     3054.21     64.99 o
 -10   0   4       84.14       78.18     12.30 o
  -9   0   4     1682.95     1705.51     36.36 o
  -8   0   4      503.62      551.84     20.12 o
  -7   0   4     2982.45     2701.06     41.98 o
  -6   0   4      115.49      183.11     10.78 o
  -5   0   4      532.07      462.62     22.29 o
  -4   0   4     3909.90     3849.51     54.41 o
  -3   0   4       68.72       82.14      7.25 o
  -2   0   4      935.37      906.25     31.11 o
  -1   0   4       20.14       18.23      6.64 o
   0   0   4     1433.89     1457.82     29.57 o
   1   0   4    13198.90    13884.58    170.45 o
   2   0   4     4512.57     4351.48     68.27 o
   3   0   4      524.14      560.46     22.39 o
   4   0   4      223.39      236.59     18.36 o
   5   0   4       31.28       50.62     13.38 o
   6   0   4      195.93      142.85     21.60 o
   7   0   4      126.08       89.80     36.04 o
   8   0   4       74.90       76.25     22.51 o
   9   0   4      399.41      384.01     38.83 o
  10   0   4      574.82      677.59     69.65 o
  11   0   4       24.48       32.16     20.92 o
 -15   1   4        5.82        6.16     45.02 o
 -14   1   4        1.72       11.48     15.14 o
 -13   1   4      273.13      278.36     19.83 o
 -12   1   4       32.56       52.03     10.81 o
 -11   1   4      193.87      172.67     14.49 o
 -10   1   4      544.67      555.27     21.37 o
  -9   1   4        0.11        1.15      6.09 o
  -8   1   4       88.31      110.16      8.10 o
  -7   1   4      626.11      631.33     13.68 o
  -6   1   4        2.28        4.30      4.01 o
  -5   1   4      174.19      215.29      8.12 o
  -4   1   4      819.82      817.70     17.39 o
  -3   1   4       10.97       18.17      6.54 o
  -2   1   4        0.28       -5.28      3.52 o
  -1   1   4     1972.16     1917.61     24.64 o
   0   1   4     5038.65     5129.78     56.30 o
   1   1   4     1469.27     1542.45     23.20 o
   2   1   4     3458.20     3343.70     37.53 o
   3   1   4      635.30      553.46     15.46 o
   4   1   4      159.36      163.03     10.71 o
   5   1   4      235.45      266.15     14.31 o
   6   1   4      596.15      623.45     25.70 o
   7   1   4      291.95      287.36     44.93 o
   8   1   4       21.55        9.42     11.15 o
   9   1   4      339.79      322.13     25.08 o
  10   1   4       98.83       77.51     16.73 o
  11   1   4      184.15      195.17     23.37 o
 -15   2   4      228.83      199.31     34.96 o
 -14   2   4      441.19      431.71     36.09 o
 -13   2   4      339.84      332.87     28.22 o
 -12   2   4      463.04      501.96     23.94 o
 -11   2   4       15.88       13.11      7.61 o
 -10   2   4     1156.22     1122.27     22.18 o
  -9   2   4       60.82       62.15      7.85 o
  -8   2   4      564.67      533.72     14.67 o
  -7   2   4        8.12       13.27      5.10 o
  -6   2   4     2702.24     2587.95     29.38 o
  -5   2   4     1003.92     1122.29     18.45 o
  -4   2   4      127.95       90.09      8.78 o
  -3   2   4      203.11      186.85     20.50 o
  -2   2   4       24.84       30.14      5.72 o
  -1   2   4     1818.22     1834.66     23.99 o
   0   2   4      726.41      839.74     17.47 o
   1   2   4       36.27       15.87      7.49 o
   2   2   4        4.94       -0.87      5.24 o
   3   2   4     1058.37     1059.08     20.33 o
   4   2   4       93.23       97.75      9.24 o
   5   2   4      113.05      133.78     11.68 o
   6   2   4       65.59       94.48     13.43 o
   7   2   4       21.22       17.42      9.61 o
   8   2   4      345.68      293.84     31.48 o
   9   2   4      193.51      198.99     20.91 o
  10   2   4        0.22       29.36     13.80 o
  11   2   4      408.06      385.09     29.99 o
 -15   3   4       48.91       73.30     39.24 o
 -14   3   4      125.53      139.23     22.95 o
 -13   3   4      850.72      917.88     41.12 o
 -12   3   4      427.13      441.44     30.55 o
 -11   3   4      380.81      372.08     18.32 o
 -10   3   4       15.21       32.44      8.27 o
  -9   3   4       17.71        9.48      6.32 o
  -8   3   4      394.02      384.76     13.18 o
  -7   3   4      346.27      330.10     13.99 o
  -6   3   4       35.10       45.02      6.60 o
  -5   3   4     9810.35     9646.22     95.54 o
  -4   3   4      261.56      263.79     12.51 o
  -3   3   4     3358.22     3339.88     48.25 o
  -2   3   4     2015.47     2025.03     27.78 o
  -1   3   4      742.16      678.56     13.46 o
   0   3   4      367.07      434.72     16.04 o
   1   3   4     1007.42      983.92     20.83 o
   2   3   4     1809.23     1788.18     30.30 o
   3   3   4       46.91       37.62      8.54 o
   4   3   4     1936.78     1954.14     32.37 o
   5   3   4       48.55       41.12      9.04 o
   6   3   4       53.05       31.62      9.84 o
   7   3   4        4.00       17.85     11.20 o
   8   3   4      995.71     1009.65     40.00 o
   9   3   4       62.96       42.48     14.53 o
  10   3   4      180.71      207.42     22.91 o
  11   3   4       74.42       80.69     20.21 o
 -15   4   4       82.33       81.89     23.69 o
 -14   4   4       93.68      137.56     31.28 o
 -13   4   4      335.14      366.20     31.07 o
 -12   4   4      424.21      415.94     30.71 o
 -11   4   4       30.84       19.51      9.53 o
 -10   4   4     1136.07     1067.34     27.97 o
  -9   4   4      751.93      785.77     23.75 o
  -8   4   4       37.23       34.01      8.88 o
  -7   4   4      695.02      617.60     24.01 o
  -6   4   4     5124.20     5031.22     59.83 o
  -5   4   4     1013.23     1046.71     22.63 o
  -4   4   4     1730.21     1870.44     30.16 o
  -3   4   4     6384.86     6453.58     62.33 o
  -2   4   4      142.52      130.01      8.30 o
  -1   4   4       29.50       36.78      6.34 o
   0   4   4     1120.06     1120.70     19.83 o
   1   4   4      313.66      295.93     15.08 o
   2   4   4      177.83      186.70     12.03 o
   3   4   4        8.43       -0.97      7.25 o
   4   4   4      575.91      583.74     24.10 o
   5   4   4     2712.26     2648.97     48.46 o
   6   4   4      283.70      246.35     17.13 o
   7   4   4       42.25       58.32     11.34 o
   8   4   4      935.24      871.59     37.89 o
   9   4   4      138.19      144.29     19.01 o
  10   4   4      106.44      121.93     20.40 o
  11   4   4      375.27      349.07     29.80 o
 -15   5   4      116.93      102.62     24.26 o
 -14   5   4      469.01      564.24     39.08 o
 -13   5   4        7.54        5.43     15.34 o
 -12   5   4      120.92      136.54     17.17 o
 -11   5   4       67.36       72.03     14.24 o
 -10   5   4       11.28       11.95     12.20 o
  -9   5   4        7.51        4.16      9.42 o
  -8   5   4     1196.13     1160.96     26.74 o
  -7   5   4     1254.58     1242.68     22.80 o
  -6   5   4      436.07      443.12     16.81 o
  -5   5   4      242.88      256.23     14.74 o
  -4   5   4      660.06      692.80     19.23 o
  -3   5   4       85.73       83.45      7.46 o
  -2   5   4     7729.91     7836.73     73.93 o
  -1   5   4      244.90      266.68     12.05 o
   0   5   4     1175.72     1167.83     22.37 o
   1   5   4      721.50      678.92     18.23 o
   2   5   4     1031.45     1002.10     25.84 o
   3   5   4     1373.71     1409.51     31.20 o
   4   5   4      554.95      567.50     28.40 o
   5   5   4     4188.50     4114.15     66.64 o
   6   5   4        7.94        8.71      8.82 o
   7   5   4      848.34      927.56     42.72 o
   8   5   4        7.81        1.81     10.69 o
   9   5   4       70.18       81.23     19.96 o
  10   5   4       38.62       51.03     19.69 o
  11   5   4       85.08       70.78     22.26 o
 -14   6   4      216.93      233.08     28.02 o
 -13   6   4      197.82      196.38     21.11 o
 -12   6   4      191.24      186.71     19.22 o
 -11   6   4      961.77      979.56     36.52 o
 -10   6   4      135.54      138.50     18.18 o
  -9   6   4      255.34      240.06     16.01 o
  -8   6   4     1654.62     1694.92     41.62 o
  -7   6   4      215.29      220.38     13.65 o
  -6   6   4       48.27       41.84      8.29 o
  -5   6   4      400.99      397.08     15.93 o
  -4   6   4      260.91      252.16     13.91 o
  -3   6   4       40.39       41.95      6.65 o
  -2   6   4        0.43        2.56      5.40 o
  -1   6   4       94.66       94.35     10.46 o
   0   6   4        1.54        3.34      5.99 o
   1   6   4        0.55        2.75      6.53 o
   2   6   4      652.43      663.18     20.15 o
   3   6   4     1100.81     1106.16     25.48 o
   4   6   4      415.98      408.16     20.76 o
   5   6   4        0.08       -3.01     10.92 o
   6   6   4        2.95       11.75     12.18 o
   7   6   4      107.97      102.21     15.90 o
   8   6   4        0.32        3.32     13.76 o
   9   6   4        0.26      -14.34     13.79 o
  10   6   4      139.23      162.30     26.51 o
 -14   7   4       54.78       24.48     20.02 o
 -13   7   4       14.28       16.20     15.51 o
 -12   7   4       66.60       64.51     14.58 o
 -11   7   4       62.93       69.13     14.30 o
 -10   7   4      519.18      489.03     29.02 o
  -9   7   4     1190.35     1233.29     43.81 o
  -8   7   4       77.09       92.62     13.65 o
  -7   7   4     2071.31     1986.73     55.17 o
  -6   7   4       29.14       26.11      8.04 o
  -5   7   4        3.19        0.14      7.09 o
  -4   7   4      622.10      618.91     19.10 o
  -3   7   4     1471.16     1340.52     23.42 o
  -2   7   4      407.01      394.70     14.16 o
  -1   7   4     1673.77     1612.13     26.82 o
   0   7   4     1860.01     1832.14     33.22 o
   1   7   4       59.11       48.51     12.60 o
   2   7   4     1756.72     1690.49     40.00 o
   3   7   4      444.32      454.30     21.91 o
   4   7   4       65.85       58.64     13.30 o
   5   7   4        6.25       -0.81     10.93 o
   6   7   4     1547.19     1524.74     50.44 o
   7   7   4       13.44       19.01     14.40 o
   8   7   4      118.10      124.12     19.00 o
   9   7   4       39.53       30.35     16.99 o
  10   7   4      206.57      141.01     25.74 o
 -14   8   4      260.55      225.99     44.41 o
 -13   8   4       67.31       70.06     22.04 o
 -12   8   4       15.84       26.73     12.58 o
 -11   8   4      260.32      283.43     21.82 o
 -10   8   4       32.56       43.22     11.97 o
  -9   8   4      414.14      445.72     27.38 o
  -8   8   4     6796.58     6890.06     92.50 o
  -7   8   4      312.34      335.81     18.19 o
  -6   8   4      213.21      244.53     17.09 o
  -5   8   4      176.34      173.46     13.48 o
  -4   8   4      965.75      981.21     23.44 o
  -3   8   4        9.32       21.96      6.90 o
  -2   8   4       55.52       82.38      8.93 o
  -1   8   4     3754.91     3570.17     44.86 o
   0   8   4      775.28      693.65     39.40 o
   1   8   4      546.69      497.96     25.01 o
   2   8   4       90.03      109.25     14.60 o
   3   8   4      815.90      809.15     26.12 o
   4   8   4      325.77      372.89     21.48 o
   5   8   4      848.57      826.88     32.04 o
   6   8   4       82.40       62.20     14.65 o
   7   8   4      894.26      935.89     37.54 o
   8   8   4      111.56      114.89     22.13 o
   9   8   4      104.26       78.74     42.38 o
  10   8   4      537.71      522.14     60.77 o
 -13   9   4       15.04       26.36     24.48 o
 -12   9   4      160.14      183.58     29.47 o
 -11   9   4        9.10       26.35     12.57 o
 -10   9   4      142.19      125.58     16.33 o
  -9   9   4        0.74       -3.57      9.84 o
  -8   9   4       20.06       12.47     16.38 o
  -7   9   4     1558.87     1570.61     32.99 o
  -6   9   4       61.62       60.17     10.64 o
  -5   9   4       45.36       42.83     10.02 o
  -4   9   4      306.94      322.89     18.62 o
  -3   9   4      433.82      416.84     17.69 o
  -2   9   4       14.76       14.54      7.01 o
  -1   9   4       85.87       84.15     14.53 o
   0   9   4      418.46      431.42     24.50 o
   1   9   4       15.25       32.37     12.56 o
   2   9   4      454.57      436.34     24.33 o
   3   9   4       87.70      114.20     15.20 o
   4   9   4        4.15       13.08     11.37 o
   5   9   4      112.38      128.22     16.97 o
   6   9   4      408.54      396.65     27.22 o
   7   9   4       11.08        9.37     13.68 o
   8   9   4      109.22       85.39     34.77 o
   9   9   4        1.03      -12.07     13.07 o
 -13  10   4      328.23      338.56     39.36 o
 -12  10   4       44.75       66.91     22.47 o
 -11  10   4      427.65      449.52     41.80 o
 -10  10   4       30.66       18.59     18.58 o
  -9  10   4      807.59      901.76     32.49 o
  -8  10   4        3.03        8.20      9.40 o
  -7  10   4        3.91       -8.10      7.75 o
  -6  10   4       24.76       16.11     14.93 o
  -5  10   4       46.16       80.48     11.53 o
  -4  10   4        4.59       -6.33      8.27 o
  -3  10   4      153.01      183.81     18.04 o
  -2  10   4      102.05      133.51     16.54 o
  -1  10   4      817.30      779.31     28.30 o
   0  10   4      379.10      401.84     22.99 o
   1  10   4      141.59      128.12     15.64 o
   2  10   4      620.05      651.48     24.35 o
   3  10   4      991.71      948.15     39.51 o
   4  10   4      974.33      945.70     32.88 o
   5  10   4      182.29      229.93     24.93 o
   6  10   4       35.88       24.77     13.29 o
   7  10   4        0.53       12.34     15.59 o
   8  10   4       51.45       25.91     18.18 o
   9  10   4       68.88       55.61     59.92 o
 -12  11   4       16.58       38.15     22.26 o
 -11  11   4       79.85       78.49     23.04 o
 -10  11   4      132.17      149.82     27.70 o
  -9  11   4       26.81       34.40     20.38 o
  -8  11   4      148.26      128.65     25.42 o
  -7  11   4      564.98      553.53     22.18 o
  -6  11   4      265.59      265.08     20.81 o
  -5  11   4      291.31      285.12     18.12 o
  -4  11   4        9.69       27.27     12.10 o
  -3  11   4       31.51       23.28      9.89 o
  -2  11   4     2888.31     2909.23     56.47 o
  -1  11   4      282.10      295.63     26.07 o
   0  11   4      182.57      178.18     15.32 o
   1  11   4      773.91      803.89     41.97 o
   2  11   4      170.50      166.01     15.34 o
   3  11   4        0.70        4.76     10.44 o
   4  11   4      394.09      421.92     26.78 o
   5  11   4      437.15      449.02     28.42 o
   6  11   4      309.55      287.15     27.94 o
   7  11   4      204.12      186.35     24.95 o
   8  11   4      104.26       84.81     35.93 o
 -11  12   4       48.05       42.20     43.80 o
 -10  12   4      355.23      351.58     39.56 o
  -9  12   4       71.91       75.43     24.52 o
  -8  12   4      252.80      248.95     37.26 o
  -7  12   4        1.66        7.68     13.28 o
  -6  12   4     2496.98     2456.33     64.07 o
  -5  12   4       26.08       16.00     10.90 o
  -4  12   4        1.38        3.10     11.36 o
  -3  12   4      594.45      629.56     27.14 o
  -2  12   4        0.96       -5.45     11.56 o
  -1  12   4        1.68      -10.25      8.56 o
   0  12   4        0.10       -2.48      8.76 o
   1  12   4      658.20      688.55     26.54 o
   2  12   4      405.14      415.92     22.74 o
   3  12   4       26.13       29.23     12.38 o
   4  12   4       77.83       58.06     18.47 o
   5  12   4      393.56      341.08     25.74 o
   6  12   4      115.01      103.66     18.14 o
   7  12   4       46.21       34.57     17.58 o
 -11  13   4       99.33      143.90     30.72 o
 -10  13   4       29.28       53.31     23.86 o
  -9  13   4        1.79       -7.41     19.25 o
  -8  13   4       20.22       19.02     20.39 o
  -7  13   4       19.49       -2.28     14.51 o
  -6  13   4       47.75       36.76     16.34 o
  -5  13   4      959.39     1014.77     44.81 o
  -4  13   4      562.65      529.77     43.19 o
  -3  13   4      859.88      852.89     34.76 o
  -2  13   4        5.08       -1.03      9.55 o
  -1  13   4       66.99       77.19     14.32 o
   0  13   4      112.69      120.51     14.88 o
   1  13   4      330.80      346.05     21.28 o
   2  13   4      152.68      207.02     20.12 o
   3  13   4      103.47       90.26     30.12 o
   4  13   4      995.70      942.78     42.80 o
   5  13   4       20.37        9.61     13.17 o
   6  13   4      191.16      206.16     21.80 o
   7  13   4       33.77       21.96     16.24 o
 -10  14   4      225.14      249.76     37.96 o
  -9  14   4       11.14       29.35     22.87 o
  -8  14   4      297.04      277.23     68.44 o
  -7  14   4        1.94       22.51     21.08 o
  -6  14   4       11.23       36.41     17.19 o
  -5  14   4      305.06      296.41     29.54 o
  -4  14   4       88.42      164.04     28.28 o
  -3  14   4       25.06        0.10     10.65 o
  -2  14   4       43.95       40.75     18.39 o
  -1  14   4      436.67      440.28     23.97 o
   0  14   4      385.28      401.37     23.22 o
   1  14   4        7.44        7.23     10.50 o
   2  14   4      132.41      194.47     32.66 o
   3  14   4        8.14       24.45     12.83 o
   4  14   4       61.72       67.69     15.72 o
   5  14   4        9.58       -1.78     13.27 o
   6  14   4       95.69       98.75     19.30 o
  -9  15   4       51.91       33.20     23.69 o
  -8  15   4        1.27      -22.17     17.89 o
  -7  15   4       39.37       24.90     21.98 o
  -6  15   4      225.13      178.86     42.15 o
  -5  15   4      161.57      192.14     25.49 o
  -4  15   4      846.13      905.90     46.64 o
  -3  15   4       20.19       15.37     26.01 o
  -2  15   4      112.55      127.50     19.07 o
  -1  15   4       87.14       80.71     19.19 o
   0  15   4     1620.87     1535.44     46.21 o
   1  15   4      126.90      143.34     16.34 o
   2  15   4        0.07      -10.87     11.79 o
   3  15   4      597.42      637.49     48.77 o
   4  15   4       92.02       87.50     18.19 o
   5  15   4       45.58       36.20     16.55 o
  -7  16   4      196.50      179.87     34.49 o
  -6  16   4       15.62       35.54     19.71 o
  -5  16   4      100.23      106.18     25.96 o
  -4  16   4        8.26       36.18     22.80 o
  -3  16   4       17.31       29.46     40.30 o
  -2  16   4      154.89      136.52     24.87 o
  -1  16   4      290.11      281.81     26.13 o
   0  16   4       33.33       26.91     14.76 o
   1  16   4      458.61      464.89     60.11 o
   2  16   4      439.66      480.14     57.32 o
   3  16   4      174.21      158.04     25.66 o
  -5  17   4      187.83      140.49     33.13 o
  -4  17   4      111.56       99.01     24.13 o
  -3  17   4       37.55       85.98     33.76 o
  -2  17   4      132.31       58.80     40.27 o
  -1  17   4        8.10       15.55     17.56 o
   0  17   4      156.49      156.76     26.27 o
   1  17   4       10.21       14.45     19.13 o
 -15   1   5       69.28      105.20     31.65 o
 -14   1   5      122.19      151.25     32.47 o
 -13   1   5        6.64       26.53     29.96 o
 -12   1   5       21.96       18.18     12.77 o
 -11   1   5      656.08      672.02     31.82 o
 -10   1   5      847.51      833.98     29.83 o
  -9   1   5       45.24       34.24     11.08 o
  -8   1   5      108.09      106.84     11.08 o
  -7   1   5      206.46      204.63     12.51 o
  -6   1   5       13.64        5.00      8.99 o
  -5   1   5       47.51       48.97      7.06 o
  -4   1   5      666.90      649.55     38.19 o
  -3   1   5     2846.47     2835.89     53.17 o
  -2   1   5     1181.67     1190.73     22.61 o
  -1   1   5        8.92        8.42     10.08 o
   0   1   5       97.93       99.92      8.51 o
   1   1   5      142.84      170.61     11.19 o
   2   1   5      963.91      984.95     25.54 o
   3   1   5      140.09      138.86      9.88 o
   4   1   5       38.70       32.72      7.61 o
   5   1   5     1290.48     1250.31     25.69 o
   6   1   5      124.77      152.88     13.97 o
   7   1   5       15.21       -2.24      9.58 o
   8   1   5       73.40       60.22     13.57 o
   9   1   5        9.74       18.28     11.85 o
  10   1   5       86.21       92.61     19.10 o
 -15   2   5       51.81       16.08     25.88 o
 -14   2   5      204.32      192.34     33.95 o
 -13   2   5       22.47       55.46     23.40 o
 -12   2   5      145.18      122.70     20.12 o
 -11   2   5       10.17       22.62     11.89 o
 -10   2   5     1880.88     1805.11     36.55 o
  -9   2   5      884.16      929.53     34.12 o
  -8   2   5       10.08        7.12      7.83 o
  -7   2   5      313.18      325.67     16.33 o
  -6   2   5      384.27      413.11     24.31 o
  -5   2   5     1105.85     1081.33     44.10 o
  -4   2   5      188.30      145.32     10.25 o
  -3   2   5      151.91      163.29     16.07 o
  -2   2   5      820.18      825.43     20.84 o
  -1   2   5      946.71      890.16     19.16 o
   0   2   5      706.24      739.48     18.71 o
   1   2   5       90.52      112.95     10.38 o
   2   2   5       68.54       74.25      9.38 o
   3   2   5     1252.70     1252.30     24.97 o
   4   2   5     1212.15     1175.96     22.55 o
   5   2   5      222.89      238.63     17.38 o
   6   2   5      645.58      660.63     26.83 o
   7   2   5       18.35       41.74     12.42 o
   8   2   5        7.36       10.95     10.50 o
   9   2   5      188.01      176.95     20.71 o
  10   2   5       25.57       24.22     15.29 o
 -15   3   5        9.37      -11.41     21.27 o
 -14   3   5        0.09        1.57     21.58 o
 -13   3   5      462.47      449.25     41.15 o
 -12   3   5      128.07      128.76     20.36 o
 -11   3   5      171.69      167.15     18.13 o
 -10   3   5      123.06      133.64     16.41 o
  -9   3   5        0.00      -11.71      7.81 o
  -8   3   5      250.56      261.04     15.72 o
  -7   3   5        1.44        2.04      7.39 o
  -6   3   5      723.58      692.39     21.81 o
  -5   3   5      584.46      568.27     18.24 o
  -4   3   5      175.01      178.34     13.98 o
  -3   3   5      119.03      133.08     16.86 o
  -2   3   5       48.38       59.85      6.35 o
  -1   3   5      243.62      265.06     10.67 o
   0   3   5     2129.21     2178.21     56.32 o
   1   3   5       35.07       35.96      8.05 o
   2   3   5      539.11      526.94     19.43 o
   3   3   5      666.93      639.56     19.55 o
   4   3   5       29.88       31.92      8.94 o
   5   3   5      123.45      133.76     11.57 o
   6   3   5       27.18       33.65      9.74 o
   7   3   5      898.01      854.05     30.61 o
   8   3   5      367.61      374.12     34.43 o
   9   3   5       17.95       -1.06     13.96 o
  10   3   5       43.84       30.41     18.92 o
 -15   4   5       13.46       11.82     25.25 o
 -14   4   5        0.66       32.93     23.61 o
 -13   4   5        9.20       27.28     16.54 o
 -12   4   5       59.14       54.60     17.35 o
 -11   4   5       11.34       19.57     10.82 o
 -10   4   5       81.74       95.26     12.63 o
  -9   4   5      856.76      861.02     25.00 o
  -8   4   5     1401.37     1307.80     31.93 o
  -7   4   5     1399.61     1366.34     32.11 o
  -6   4   5        5.46        4.45      7.31 o
  -5   4   5       13.74       23.19      8.25 o
  -4   4   5      360.70      398.86     19.56 o
  -3   4   5      469.40      502.56     27.00 o
  -2   4   5      734.44      735.46     16.49 o
  -1   4   5      258.70      245.91     12.56 o
   0   4   5      654.26      662.25     18.77 o
   1   4   5      364.63      388.17     17.07 o
   2   4   5      197.18      192.27     13.74 o
   3   4   5       31.73       25.29      9.27 o
   4   4   5       26.85       17.65      8.97 o
   5   4   5       16.09        3.20      7.93 o
   6   4   5      108.65       97.60     13.35 o
   7   4   5       34.44       11.27      9.76 o
   8   4   5       77.79       91.74     22.04 o
   9   4   5        7.16        4.39     15.20 o
  10   4   5        1.02       -6.78     13.50 o
 -14   5   5        0.00       17.59     22.26 o
 -13   5   5      286.06      301.02     29.22 o
 -12   5   5       38.99       56.90     13.50 o
 -11   5   5       53.15       71.46     14.04 o
 -10   5   5        4.53       -6.09      9.82 o
  -9   5   5        0.65        2.85      8.39 o
  -8   5   5       40.50       38.74     11.84 o
  -7   5   5       62.42       56.02     10.22 o
  -6   5   5      139.20      145.10     19.68 o
  -5   5   5      884.14      912.04     21.93 o
  -4   5   5       37.21       54.47      9.65 o
  -3   5   5      288.15      255.62     15.15 o
  -2   5   5       52.98       45.37      6.94 o
  -1   5   5       11.39       20.53      7.05 o
   0   5   5      956.62      951.19     22.12 o
   1   5   5      290.27      312.89     15.64 o
   2   5   5        6.94        9.32      7.83 o
   3   5   5      418.49      437.50     20.17 o
   4   5   5        0.53       -9.84      7.61 o
   5   5   5       88.81      101.15     11.81 o
   6   5   5      666.54      582.66     42.29 o
   7   5   5        9.04       19.78     14.47 o
   8   5   5      103.19      138.34     22.06 o
   9   5   5       14.90       11.00     16.39 o
 -14   6   5      383.66      344.21     41.76 o
 -13   6   5       16.99       24.14     16.30 o
 -12   6   5      615.03      621.76     31.64 o
 -11   6   5      238.37      273.68     21.43 o
 -10   6   5        0.04        4.90      9.19 o
  -9   6   5      122.24      127.03     12.52 o
  -8   6   5      298.61      313.65     16.79 o
  -7   6   5      929.34      921.91     23.21 o
  -6   6   5     3587.85     3565.98     47.22 o
  -5   6   5       13.45       16.05      8.02 o
  -4   6   5      155.52      163.01     13.15 o
  -3   6   5      919.86      898.66     26.45 o
  -2   6   5      201.32      231.06     11.91 o
  -1   6   5      374.58      401.51     17.24 o
   0   6   5       32.36       24.73      8.83 o
   1   6   5     2387.88     2341.37     38.10 o
   2   6   5       24.21       21.30     14.36 o
   3   6   5      704.74      744.64     23.19 o
   4   6   5        2.04       11.80     10.17 o
   5   6   5       14.25       15.67     11.52 o
   6   6   5      340.00      264.85     22.15 o
   7   6   5      217.35      224.84     21.47 o
   8   6   5      114.75      126.44     22.20 o
   9   6   5       54.43       55.11     33.97 o
 -14   7   5       36.56      105.13     30.05 o
 -13   7   5      376.01      370.71     27.83 o
 -12   7   5        3.86       -4.71     11.27 o
 -11   7   5       73.51       41.16     11.41 o
 -10   7   5       60.18       58.18     13.09 o
  -9   7   5      222.38      215.31     16.56 o
  -8   7   5      836.15      825.88     23.29 o
  -7   7   5       48.12       41.12      9.66 o
  -6   7   5     2544.60     2391.22     37.54 o
  -5   7   5      137.96      135.69     11.90 o
  -4   7   5      804.16      755.37     22.66 o
  -3   7   5       94.76      126.19     15.09 o
  -2   7   5      453.61      462.99     16.68 o
  -1   7   5      720.00      704.57     19.49 o
   0   7   5      329.95      335.74     17.64 o
   1   7   5       88.22      105.90     15.64 o
   2   7   5      595.80      566.62     25.38 o
   3   7   5        0.20       -2.62      9.64 o
   4   7   5      790.84      809.10     42.32 o
   5   7   5      101.14       87.47     16.95 o
   6   7   5       32.77       27.47     12.82 o
   7   7   5       77.61       66.78     15.97 o
   8   7   5      231.73      269.25     29.52 o
   9   7   5       55.20       55.12     19.68 o
 -13   8   5       53.26       58.10     14.68 o
 -12   8   5       76.23       55.51     14.22 o
 -11   8   5       19.32       20.97     12.63 o
 -10   8   5       14.97       10.89     11.53 o
  -9   8   5      370.46      390.71     21.22 o
  -8   8   5        2.73       16.10      9.60 o
  -7   8   5      956.88      950.78     24.54 o
  -6   8   5        0.98        0.58      7.84 o
  -5   8   5        4.13        4.03      7.74 o
  -4   8   5       82.76       70.45     10.58 o
  -3   8   5       62.81       70.34     10.19 o
  -2   8   5       91.21       84.24      9.60 o
  -1   8   5       40.82       22.17     11.42 o
   0   8   5      390.97      394.42     24.70 o
   1   8   5      211.94      262.65     21.50 o
   2   8   5      235.06      311.32     23.61 o
   3   8   5       53.42       78.09     14.09 o
   4   8   5       21.30       26.54     15.19 o
   5   8   5      297.20      328.92     24.17 o
   6   8   5      237.36      243.88     22.00 o
   7   8   5        5.56      -17.57     11.71 o
   8   8   5        0.01        1.57     16.00 o
 -13   9   5      537.12      597.48     40.52 o
 -12   9   5      522.18      629.47     30.54 o
 -11   9   5       10.33        5.11     10.85 o
 -10   9   5        7.98       -0.31     11.08 o
  -9   9   5        0.88       14.44     10.33 o
  -8   9   5      356.73      408.45     21.49 o
  -7   9   5      348.16      374.33     20.52 o
  -6   9   5      385.00      378.21     20.27 o
  -5   9   5     1596.63     1616.71     34.50 o
  -4   9   5      119.04      138.69     12.65 o
  -3   9   5       44.55       12.74     14.75 o
  -2   9   5      116.84      131.83     31.18 o
  -1   9   5      614.05      625.29     29.42 o
   0   9   5      815.54      818.03     31.84 o
   1   9   5       95.20       87.52     14.92 o
   2   9   5      671.63      691.83     47.00 o
   3   9   5       82.78       92.44     16.08 o
   4   9   5      410.50      438.92     29.93 o
   5   9   5       28.14       -5.94     16.38 o
   6   9   5        0.07       -9.05     12.64 o
   7   9   5      335.07      414.50     29.40 o
   8   9   5      207.37      200.01     24.38 o
 -12  10   5      430.04      497.02     46.89 o
 -11  10   5       64.95       72.02     16.13 o
 -10  10   5       19.67       17.78     11.63 o
  -9  10   5      121.65      148.59     17.40 o
  -8  10   5        9.18        7.93     10.01 o
  -7  10   5      353.06      378.69     32.18 o
  -6  10   5      992.55     1001.51     28.65 o
  -5  10   5       17.98       17.10      9.94 o
  -4  10   5      704.78      617.29     30.88 o
  -3  10   5        0.46        3.86     12.71 o
  -2  10   5        1.81       -3.68     12.76 o
  -1  10   5      996.80      868.58     50.64 o
   0  10   5      198.88      207.81     20.13 o
   1  10   5       37.77       51.85     14.09 o
   2  10   5      250.78      236.59     25.32 o
   3  10   5       65.67       81.32     16.35 o
   4  10   5        5.85      -13.47     14.29 o
   5  10   5       44.45       50.24     17.70 o
   6  10   5      202.07      195.70     21.63 o
   7  10   5       78.86       82.60     22.43 o
 -12  11   5       36.28       61.93     19.28 o
 -11  11   5       53.55       47.78     18.32 o
 -10  11   5        0.81       -3.90     15.33 o
  -9  11   5      113.30      106.12     16.54 o
  -8  11   5        2.84        5.44     11.56 o
  -7  11   5       49.41       54.02     13.66 o
  -6  11   5      184.06      210.37     19.38 o
  -5  11   5       35.67       61.48     13.51 o
  -4  11   5      134.90      130.42     21.84 o
  -3  11   5      389.70      400.86     33.60 o
  -2  11   5      435.20      515.55     38.12 o
  -1  11   5        8.93       15.58     14.51 o
   0  11   5      192.46      200.09     20.35 o
   1  11   5       79.51      106.60     16.51 o
   2  11   5      171.59      186.50     20.94 o
   3  11   5       13.41       16.23     12.95 o
   4  11   5       19.70       27.32     13.85 o
   5  11   5       20.47       24.26     29.20 o
   6  11   5       75.83       66.81     18.43 o
   7  11   5       89.09       81.14     21.67 o
 -11  12   5       26.82       28.38     19.15 o
 -10  12   5       70.60       67.55     19.76 o
  -9  12   5        0.07       -7.75     18.60 o
  -8  12   5      811.38      804.95     42.28 o
  -7  12   5      208.59      297.51     23.18 o
  -6  12   5      126.72      159.17     26.26 o
  -5  12   5      194.09      177.83     18.88 o
  -4  12   5       28.05       17.60     15.38 o
  -3  12   5       65.49       69.71     18.73 o
  -2  12   5       58.78       55.24     22.36 o
  -1  12   5       91.65       63.08     31.18 o
   0  12   5      354.91      360.85     28.02 o
   1  12   5     1320.60     1335.01     38.41 o
   2  12   5      469.94      471.20     31.04 o
   3  12   5      103.55      118.32     31.97 o
   4  12   5      126.11      137.17     20.43 o
   5  12   5      202.73      228.80     25.53 o
   6  12   5       14.57        7.20     14.80 o
 -10  13   5      485.35      567.80     51.32 o
  -9  13   5       76.77       82.13     28.74 o
  -8  13   5      117.26       76.65     33.15 o
  -7  13   5       89.22      105.94     21.85 o
  -6  13   5      266.99      322.24     30.97 o
  -5  13   5        7.30       11.93     12.01 o
  -4  13   5       12.46       17.12     13.12 o
  -3  13   5      855.62      895.42     39.38 o
  -2  13   5       38.56       61.05     15.55 o
  -1  13   5       11.75       13.40     14.84 o
   0  13   5     1089.26     1012.03     62.68 o
   1  13   5      193.42      182.39     24.42 o
   2  13   5       51.07       44.22     15.15 o
   3  13   5      128.49      152.21     21.14 o
   4  13   5      255.23      266.15     26.81 o
   5  13   5      614.08      681.37     41.55 o
  -9  14   5      409.44      543.17    108.13 o
  -8  14   5       43.48       20.53     31.63 o
  -7  14   5        0.77       -1.53     31.98 o
  -6  14   5        6.71       -5.85     15.72 o
  -5  14   5      634.43      658.87     42.12 o
  -4  14   5      227.19      209.77     51.86 o
  -3  14   5      133.37      134.29     19.95 o
  -2  14   5      225.21      237.34     24.81 o
  -1  14   5       55.28       51.12     21.72 o
   0  14   5      268.39      262.05     25.76 o
   1  14   5      270.98      302.18     33.16 o
   2  14   5      171.63      185.99     28.94 o
   3  14   5      119.26       88.96     21.19 o
   4  14   5      790.74      732.90     40.43 o
  -8  15   5       87.71       70.39     40.00 o
  -7  15   5      145.59      117.14     24.09 o
  -6  15   5       89.75      116.93     23.40 o
  -5  15   5      114.58      120.78     23.45 o
  -4  15   5       92.57      119.17     30.11 o
  -3  15   5       71.87       93.55     31.78 o
  -2  15   5       45.64      101.85     26.31 o
  -1  15   5        1.70        7.54     17.97 o
   0  15   5      174.09      187.94     23.18 o
   1  15   5        5.62        8.91     17.10 o
   2  15   5       11.74       -3.71     17.76 o
   3  15   5       19.73       34.42     22.00 o
  -6  16   5       35.32       35.07     23.71 o
  -5  16   5       45.08       77.22     22.06 o
  -4  16   5      615.51      674.81     44.98 o
  -3  16   5       45.40        8.72     19.86 o
  -2  16   5        0.20       49.11     23.47 o
  -1  16   5      448.99      507.19     47.30 o
   0  16   5        1.39      -13.08     29.20 o
   1  16   5       71.69       70.26     40.76 o
 -15   0   6      657.70      648.77     79.08 o
 -14   0   6       17.43        9.43     33.46 o
 -13   0   6        5.70      -11.55     18.12 o
 -12   0   6      385.77      406.70     39.13 o
 -11   0   6       95.21       72.73     21.43 o
 -10   0   6        3.08       13.59     15.46 o
  -9   0   6       63.89       40.30     23.42 o
  -8   0   6     2936.03     3073.88    118.77 o
  -7   0   6     1549.39     1621.04     54.93 o
  -6   0   6       38.80       42.28     15.98 o
  -5   0   6     3738.95     3772.84     86.54 o
  -4   0   6      253.53      247.17     25.16 o
  -3   0   6       12.03       24.46     15.34 o
  -2   0   6     1169.22     1269.71     45.21 o
  -1   0   6      258.64      301.34     47.30 o
   0   0   6     2283.39     2250.58     59.01 o
   1   0   6     3271.00     3250.01     81.36 o
   2   0   6      581.74      585.09     24.27 o
   3   0   6      539.14      515.35     33.01 o
   4   0   6        4.23        3.32      9.36 o
   5   0   6      165.51      170.51     26.34 o
   6   0   6     2330.86     2228.83     66.68 o
   7   0   6      111.88       77.80     17.88 o
   8   0   6      276.36      225.91     28.44 o
   9   0   6      554.83      648.45     43.50 o
 -15   1   6       82.79       50.70     26.37 o
 -14   1   6      189.88      155.19     33.05 o
 -13   1   6       38.69       59.07     15.53 o
 -12   1   6        1.36       -8.76     11.69 o
 -11   1   6      687.77      632.27     32.07 o
 -10   1   6       11.61        5.08     12.12 o
  -9   1   6       32.92       21.04     13.95 o
  -8   1   6      526.72      543.44     27.06 o
  -7   1   6      843.24      816.24     39.03 o
  -6   1   6       93.09       77.68     13.40 o
  -5   1   6      334.59      346.23     36.75 o
  -4   1   6     1559.93     1626.62     38.64 o
  -3   1   6      275.90      246.28     20.27 o
  -2   1   6        2.71       -0.81      6.95 o
  -1   1   6     1052.78     1041.14     22.13 o
   0   1   6        0.23        3.44      6.85 o
   1   1   6      949.13      981.78     24.39 o
   2   1   6        6.70       13.90      7.63 o
   3   1   6      937.03      949.26     22.33 o
   4   1   6       18.13       11.34      7.25 o
   5   1   6      721.86      724.47     24.72 o
   6   1   6      250.78      271.72     18.13 o
   7   1   6       90.63       97.10     13.70 o
   8   1   6      142.90      196.57     18.03 o
   9   1   6      150.26      182.83     18.91 o
 -14   2   6       54.88       49.42     19.69 o
 -13   2   6      345.56      350.69     31.63 o
 -12   2   6      181.25      190.72     20.40 o
 -11   2   6      372.63      405.87     26.80 o
 -10   2   6      136.74      128.31     16.18 o
  -9   2   6      717.58      722.94     30.31 o
  -8   2   6       37.58       36.95     11.22 o
  -7   2   6      718.30      717.96     29.85 o
  -6   2   6       23.76       33.61     11.18 o
  -5   2   6     2090.41     2115.68     49.84 o
  -4   2   6      197.53      232.21     25.37 o
  -3   2   6        0.09       -0.66      8.79 o
  -2   2   6        1.91       -8.09      8.53 o
  -1   2   6      217.51      251.36     20.24 o
   0   2   6       14.35        6.52      6.62 o
   1   2   6       68.14       73.17      9.56 o
   2   2   6       15.61       17.39      9.39 o
   3   2   6      719.89      737.67     21.57 o
   4   2   6       15.82       12.22      8.30 o
   5   2   6       90.96       74.74     10.40 o
   6   2   6      226.33      236.97     17.00 o
   7   2   6       37.43       28.76     11.20 o
   8   2   6        0.94        3.11     10.74 o
 -14   3   6      252.15      343.49     33.91 o
 -13   3   6      269.99      284.90     47.34 o
 -12   3   6        6.29        3.78     11.91 o
 -11   3   6       13.06       -8.80     10.83 o
 -10   3   6       47.34       37.37     12.66 o
  -9   3   6     1542.87     1448.74     38.64 o
  -8   3   6      218.68      233.43     18.87 o
  -7   3   6      217.41      214.87     22.87 o
  -6   3   6     1275.11     1200.37     32.86 o
  -5   3   6       14.56        8.53     10.01 o
  -4   3   6      938.27      927.70     28.00 o
  -3   3   6      656.43      679.10     35.40 o
  -2   3   6     1918.39     1938.64     59.31 o
  -1   3   6       16.59        9.29     10.19 o
   0   3   6     1673.23     1675.45     37.09 o
   1   3   6     1966.18     1962.49     35.37 o
   2   3   6       78.69       84.39      9.94 o
   3   3   6      667.97      700.76     21.82 o
   4   3   6      240.80      259.92     16.25 o
   5   3   6       20.74       23.60      9.72 o
   6   3   6      139.08      124.15     15.07 o
   7   3   6      471.57      489.34     43.32 o
   8   3   6       72.32       52.13     17.39 o
 -14   4   6       95.37       66.85     22.58 o
 -13   4   6      733.28      834.84     56.45 o
 -12   4   6       11.22       16.58     15.25 o
 -11   4   6       32.00       19.93     20.41 o
 -10   4   6     1130.54     1148.82     36.17 o
  -9   4   6      104.66      122.80     16.22 o
  -8   4   6       68.85       31.38     18.20 o
  -7   4   6      275.20      277.82     20.01 o
  -6   4   6       23.64       18.66     10.86 o
  -5   4   6     1018.99     1044.14     28.90 o
  -4   4   6       29.34       14.24      9.59 o
  -3   4   6      350.96      375.38     19.45 o
  -2   4   6      279.52      293.43     17.72 o
  -1   4   6       27.63       48.76     11.46 o
   0   4   6      288.65      284.14     22.63 o
   1   4   6     1329.09     1328.21     28.85 o
   2   4   6      284.34      276.42     21.19 o
   3   4   6      144.10      142.20     12.36 o
   4   4   6      390.98      388.24     19.39 o
   5   4   6       19.23       44.75     10.12 o
   6   4   6        1.56       -6.71     11.75 o
   7   4   6       95.66      101.10     18.16 o
   8   4   6      355.70      397.13     29.88 o
 -14   5   6       32.48       38.81     19.57 o
 -13   5   6        6.43        9.90     15.67 o
 -12   5   6      481.85      534.19     54.00 o
 -11   5   6      308.26      306.78     24.02 o
 -10   5   6      151.02      174.52     18.44 o
  -9   5   6     1564.31     1456.29    103.74 o
  -8   5   6        0.27       -1.96      9.63 o
  -7   5   6     2436.55     2378.45     48.07 o
  -6   5   6      633.08      663.13     23.87 o
  -5   5   6     1648.04     1689.91     31.44 o
  -4   5   6      326.50      342.79     18.96 o
  -3   5   6     2217.42     2248.01     48.63 o
  -2   5   6       44.77       27.24      9.96 o
  -1   5   6      905.21      988.85     29.55 o
   0   5   6       75.37       57.31     17.96 o
   1   5   6      865.25      926.29     24.49 o
   2   5   6      201.88      218.40     14.99 o
   3   5   6        0.13       -1.12      8.07 o
   4   5   6      328.90      362.10     21.53 o
   5   5   6      151.45      160.70     16.52 o
   6   5   6      173.35      226.14     19.07 o
   7   5   6       68.74       54.29     23.40 o
   8   5   6       65.65       71.64     18.64 o
 -14   6   6        2.51       23.49     19.42 o
 -13   6   6       16.86       35.14     18.11 o
 -12   6   6      193.15      188.89     32.34 o
 -11   6   6      128.87      128.41     20.99 o
 -10   6   6      299.86      311.30     21.40 o
  -9   6   6      113.15      104.91     14.15 o
  -8   6   6      417.03      433.81     22.36 o
  -7   6   6      376.95      372.64     17.95 o
  -6   6   6      450.72      460.07     19.33 o
  -5   6   6      145.49      158.84     12.96 o
  -4   6   6       17.43       24.59      9.75 o
  -3   6   6       20.17        7.76      9.35 o
  -2   6   6       89.25       95.46     13.34 o
  -1   6   6      225.42      255.68     18.04 o
   0   6   6      115.70       92.42     14.94 o
   1   6   6       78.53       85.33     22.98 o
   2   6   6      286.71      309.07     24.11 o
   3   6   6       51.88       87.41     14.26 o
   4   6   6      996.04      959.08     33.03 o
   5   6   6        4.14        5.33     10.42 o
   6   6   6      301.26      307.92     22.03 o
   7   6   6       50.19       52.58     18.83 o
   8   6   6       84.49       69.19     26.17 o
 -13   7   6        3.73       -1.44     17.94 o
 -12   7   6       37.32       26.31     16.96 o
 -11   7   6      995.90     1017.58     83.19 o
 -10   7   6       66.34       67.61     21.41 o
  -9   7   6       57.17       71.67     13.42 o
  -8   7   6        0.30        6.99      9.64 o
  -7   7   6      121.58      130.83     12.66 o
  -6   7   6       58.04       66.07     11.96 o
  -5   7   6      656.45      665.29     21.41 o
  -4   7   6     1179.18     1288.57     30.90 o
  -3   7   6      142.11      154.27     13.96 o
  -2   7   6      832.79      805.84     29.41 o
  -1   7   6      322.78      338.62     19.79 o
   0   7   6       15.70       44.09     16.75 o
   1   7   6        1.33       15.62     24.18 o
   2   7   6     1028.49     1115.20     40.36 o
   3   7   6     1033.97     1099.76     46.80 o
   4   7   6       53.27       69.15     14.32 o
   5   7   6      417.00      446.25     27.89 o
   6   7   6        0.39       -1.14     11.14 o
   7   7   6        0.21       -5.16     12.75 o
 -13   8   6        8.27      -13.96     14.41 o
 -12   8   6      388.31      477.23     35.27 o
 -11   8   6      379.37      347.29     29.34 o
 -10   8   6      298.38      298.90     23.89 o
  -9   8   6       87.49       75.70     15.25 o
  -8   8   6      136.34      163.45     14.34 o
  -7   8   6      430.84      465.89     20.56 o
  -6   8   6      289.80      296.67     16.70 o
  -5   8   6     1215.34     1153.34     29.57 o
  -4   8   6      478.55      502.18     26.92 o
  -3   8   6      146.12      137.43     14.41 o
  -2   8   6      443.29      409.04     34.83 o
  -1   8   6      536.29      440.57     36.39 o
   0   8   6        1.02       -2.29     21.29 o
   1   8   6       14.80       28.43     16.65 o
   2   8   6      468.25      478.44     39.92 o
   3   8   6      300.84      305.69     27.89 o
   4   8   6       24.97       22.46     12.57 o
   5   8   6        6.46        5.99     11.86 o
   6   8   6       87.30       99.01     21.86 o
   7   8   6        6.63        4.27     12.05 o
 -12   9   6        0.46        2.62     15.87 o
 -11   9   6        0.05      -20.09     13.39 o
 -10   9   6        3.80        5.89     13.95 o
  -9   9   6        2.62       27.33     11.41 o
  -8   9   6       19.07        7.99     10.39 o
  -7   9   6       56.04       79.92     12.32 o
  -6   9   6       40.95       41.00     11.70 o
  -5   9   6      564.83      598.85     23.84 o
  -4   9   6      172.42      202.09     21.91 o
  -3   9   6       32.81       41.33     17.49 o
  -2   9   6      581.21      522.26     39.83 o
  -1   9   6      518.47      446.68     37.76 o
   0   9   6       50.87       37.06     17.62 o
   1   9   6       36.49       65.31     19.29 o
   2   9   6       61.40      104.22     52.62 o
   3   9   6      447.09      463.05     40.64 o
   4   9   6       37.63       59.73     21.21 o
   5   9   6      107.68      109.82     22.26 o
   6   9   6       26.79       30.65     15.22 o
 -12  10   6        8.56       44.58     28.29 o
 -11  10   6       27.83       64.84     26.44 o
 -10  10   6      959.80      984.18     41.11 o
  -9  10   6       47.47       40.96     12.56 o
  -8  10   6      144.22      161.78     16.40 o
  -7  10   6      243.95      241.23     18.24 o
  -6  10   6       84.48       88.60     15.92 o
  -5  10   6      136.29      128.02     19.38 o
  -4  10   6      169.35      202.99     27.99 o
  -3  10   6      334.61      383.53     35.11 o
  -2  10   6       42.92       41.78     22.51 o
  -1  10   6      114.02       93.39     21.71 o
   0  10   6       12.63        7.08     15.92 o
   1  10   6       42.07       24.51     17.64 o
   2  10   6      436.51      426.70     39.06 o
   3  10   6      686.63      717.98     50.06 o
   4  10   6      861.75      900.80    128.20 o
   5  10   6        0.91       -4.54     17.01 o
   6  10   6        2.43       -1.28     18.39 o
 -11  11   6      339.32      367.30     42.69 o
 -10  11   6       83.95       62.81     17.41 o
  -9  11   6      652.88      720.69     44.82 o
  -8  11   6       86.72      115.13     17.66 o
  -7  11   6       50.49       44.40     14.55 o
  -6  11   6      253.69      343.58     24.90 o
  -5  11   6      101.29       83.26     17.76 o
  -4  11   6      334.28      330.21     45.78 o
  -3  11   6      550.84      530.30     56.73 o
  -2  11   6       41.11       68.32     24.33 o
  -1  11   6       27.38       -3.06     14.97 o
   0  11   6      117.67      117.77     23.71 o
   1  11   6      688.22      699.21     48.03 o
   2  11   6       95.18       73.40     22.17 o
   3  11   6      197.95      235.85     59.62 o
   4  11   6      275.20      275.97     34.90 o
   5  11   6       10.75       -4.45     18.36 o
 -10  12   6      276.07      399.80     53.99 o
  -9  12   6       41.99       29.86     21.90 o
  -8  12   6      251.18      261.52     23.23 o
  -7  12   6      734.41      795.77     34.56 o
  -6  12   6       26.22        8.74     17.94 o
  -5  12   6       53.43       30.96     16.77 o
  -4  12   6       20.54        9.47     16.32 o
  -3  12   6      117.21      148.08     24.55 o
  -2  12   6      442.18      415.73     89.27 o
  -1  12   6       40.97       36.10     18.23 o
   0  12   6      472.78      484.67     41.11 o
   1  12   6     1199.46     1148.10     55.22 o
   2  12   6       27.76       24.73     19.77 o
   3  12   6       44.84       14.52     18.56 o
   4  12   6      296.37      225.98     48.21 o
  -9  13   6      363.84      370.74     68.44 o
  -8  13   6       20.93       35.99     18.36 o
  -7  13   6      341.51      337.28     32.50 o
  -6  13   6      285.74      315.68     25.81 o
  -5  13   6        9.56        1.58     15.32 o
  -4  13   6      865.93      815.03     47.03 o
  -3  13   6       25.84       17.38     23.27 o
  -2  13   6      549.11      506.28     42.09 o
  -1  13   6        0.35       -5.69     12.14 o
   0  13   6      108.54       75.38     17.88 o
   1  13   6       27.53        3.40     18.40 o
   2  13   6        1.11       14.35     18.00 o
   3  13   6        0.46       -3.24     27.07 o
  -8  14   6      134.18      162.72     33.61 o
  -7  14   6       13.34       57.59     20.89 o
  -6  14   6       28.66       10.92     18.68 o
  -5  14   6      135.10      131.19     24.16 o
  -4  14   6       28.26        7.11     11.96 o
  -3  14   6       73.89       49.24     16.20 o
  -2  14   6       60.02       57.70     17.78 o
  -1  14   6       92.68       93.92     26.04 o
   0  14   6        5.77       -1.39     14.74 o
   1  14   6      144.99       98.60     24.55 o
   2  14   6       14.75       31.94     31.02 o
  -6  15   6      586.97      545.01     68.45 o
  -5  15   6      286.61      314.76     34.08 o
  -4  15   6      297.58      368.03     62.66 o
  -3  15   6        1.48       48.23     24.94 o
  -2  15   6       22.58       33.38     32.39 o
  -1  15   6     1040.31     1082.13     47.11 o
   0  15   6       48.81       45.22     21.10 o
 -14   1   7        1.34        5.58     14.93 o
 -13   1   7      326.83      312.71     47.50 o
 -12   1   7      410.29      436.08     29.32 o
 -11   1   7       81.56       44.89     13.66 o
 -10   1   7       11.70        5.56     11.56 o
  -9   1   7       74.03       72.32     13.92 o
  -8   1   7      168.25      193.87     18.28 o
  -7   1   7       29.57       26.15     11.41 o
  -6   1   7      334.75      363.13     22.71 o
  -5   1   7     1040.29     1022.67     44.43 o
  -4   1   7      884.67      927.36     41.51 o
  -3   1   7      404.69      422.96     23.65 o
  -2   1   7        0.12       -7.07      9.20 o
  -1   1   7       18.57       -2.71     12.32 o
   0   1   7      213.26      217.34     46.38 o
   1   1   7      332.37      321.50     25.38 o
   2   1   7      194.54      211.79     21.48 o
   3   1   7      146.13      191.38     16.98 o
   4   1   7        3.67        8.00      9.22 o
   5   1   7      142.85      138.91     15.94 o
   6   1   7       56.87       30.89     11.39 o
   7   1   7       12.28       11.98     11.59 o
 -14   2   7      128.19      133.03     24.79 o
 -13   2   7      296.94      324.63     27.32 o
 -12   2   7       40.08       14.56     17.33 o
 -11   2   7      451.34      431.45     38.46 o
 -10   2   7      686.30      637.75     32.56 o
  -9   2   7        0.00        2.51     11.01 o
  -8   2   7      311.96      303.15     23.07 o
  -7   2   7        0.16      -10.75     13.30 o
  -6   2   7      331.99      289.55     20.76 o
  -5   2   7     1351.64     1279.73     89.21 o
  -4   2   7       74.79       76.33     13.28 o
  -3   2   7      772.45      788.90     61.37 o
  -2   2   7      127.26      139.38     15.85 o
  -1   2   7      283.00      342.32     30.05 o
   0   2   7       57.38       44.19     19.52 o
   1   2   7      142.38      151.14     16.43 o
   2   2   7     1575.24     1623.23     40.57 o
   3   2   7      406.41      440.89     23.53 o
   4   2   7       18.71       23.79     12.33 o
   5   2   7      114.03      119.80     23.45 o
   6   2   7       20.58       30.52     12.38 o
   7   2   7       43.57       37.96     13.93 o
 -14   3   7        0.06      -22.70     17.07 o
 -13   3   7       31.64       40.08     15.86 o
 -12   3   7       17.00       18.68     13.56 o
 -11   3   7       10.56        5.04     12.26 o
 -10   3   7      103.00      139.22     19.34 o
  -9   3   7       93.63      116.77     16.13 o
  -8   3   7       10.42       23.80     14.40 o
  -7   3   7       97.12       47.70     20.59 o
  -6   3   7      272.90      232.49     18.72 o
  -5   3   7        0.01       -2.44      9.75 o
  -4   3   7      237.80      242.19     19.18 o
  -3   3   7       25.15       21.08     11.15 o
  -2   3   7     1407.94     1374.24     33.55 o
  -1   3   7       20.12       11.58     11.77 o
   0   3   7      242.75      233.78     22.09 o
   1   3   7      129.04      144.70     16.43 o
   2   3   7       33.11       44.58     12.49 o
   3   3   7        6.22        7.00     10.82 o
   4   3   7        2.66       -7.12     10.72 o
   5   3   7       19.38       11.06     13.76 o
   6   3   7      210.13      236.17     23.14 o
   7   3   7      205.46      194.10     22.44 o
 -13   4   7        5.20      -22.05     14.70 o
 -12   4   7        7.54      -18.64     14.22 o
 -11   4   7       65.59       68.55     15.55 o
 -10   4   7        0.09        3.54     12.12 o
  -9   4   7      278.25      272.70     35.86 o
  -8   4   7      415.85      392.29     24.68 o
  -7   4   7      740.52      747.22     30.12 o
  -6   4   7      259.21      262.44     19.77 o
  -5   4   7        3.08      -10.97      9.03 o
  -4   4   7       32.29       15.09     10.53 o
  -3   4   7       96.29      104.85     13.14 o
  -2   4   7       16.13       24.55     11.10 o
  -1   4   7      512.68      517.10     30.75 o
   0   4   7        2.08      -11.92     14.64 o
   1   4   7      325.99      342.48     26.10 o
   2   4   7       19.84       42.41     12.14 o
   3   4   7      120.59      124.84     17.69 o
   4   4   7       15.50        1.37     14.52 o
   5   4   7       15.88       23.12     15.18 o
   6   4   7        9.20       17.89     21.03 o
   7   4   7       83.92       75.73     27.27 o
 -13   5   7      116.54       78.51     21.51 o
 -12   5   7       42.65       26.37     14.49 o
 -11   5   7      295.94      294.62     25.55 o
 -10   5   7      896.03      849.33     38.89 o
  -9   5   7       56.67       62.89     15.65 o
  -8   5   7      173.69      157.06     17.94 o
  -7   5   7      943.95      915.41     31.29 o
  -6   5   7       18.53       24.55     10.76 o
  -5   5   7       88.49       87.61     13.27 o
  -4   5   7      190.49      175.61     15.74 o
  -3   5   7       23.82       10.05      9.92 o
  -2   5   7      697.16      698.61     28.40 o
  -1   5   7        0.76      -16.03     10.68 o
   0   5   7       20.89       21.19     17.33 o
   1   5   7      820.34      826.25     34.66 o
   2   5   7       17.07       21.81     17.30 o
   3   5   7      181.26      193.38     23.20 o
   4   5   7      157.38      195.79     24.69 o
   5   5   7       26.79       28.08     16.40 o
   6   5   7       36.82       51.17     24.59 o
 -13   6   7       19.88       18.77     31.52 o
 -12   6   7       18.33       28.99     17.18 o
 -11   6   7        4.09        4.66     15.99 o
 -10   6   7      366.21      352.26     23.68 o
  -9   6   7      822.81      820.90     35.82 o
  -8   6   7       47.91       20.41     12.71 o
  -7   6   7       28.27       38.86     11.83 o
  -6   6   7       37.25       41.12     11.31 o
  -5   6   7      131.82      132.43     14.63 o
  -4   6   7       54.81       76.43     12.17 o
  -3   6   7      569.56      583.12     24.34 o
  -2   6   7        7.41       15.37     11.06 o
  -1   6   7       81.87       99.66     17.15 o
   0   6   7       97.03      125.73     23.98 o
   1   6   7       63.45       84.65     22.36 o
   2   6   7       84.69       57.03     21.29 o
   3   6   7       16.07        4.68     15.30 o
   4   6   7      991.51     1093.33     44.75 o
   5   6   7      392.33      371.04     32.26 o
   6   6   7       22.12      -13.21     49.88 o
 -13   7   7        5.83        0.18     16.50 o
 -12   7   7       16.66       10.66     16.31 o
 -11   7   7       16.48       11.95     14.72 o
 -10   7   7       94.94       76.49     14.73 o
  -9   7   7      301.81      319.43     21.73 o
  -8   7   7      615.54      517.91     26.30 o
  -7   7   7      382.67      384.77     22.25 o
  -6   7   7      481.11      456.29     38.03 o
  -5   7   7       51.27       23.58     12.00 o
  -4   7   7        3.90        9.06     10.96 o
  -3   7   7      388.96      397.81     23.61 o
  -2   7   7      533.81      554.99     43.34 o
  -1   7   7      537.76      516.49     41.83 o
   0   7   7        1.48       32.46     18.27 o
   1   7   7        4.85       17.20     16.85 o
   2   7   7       63.25       46.64     25.09 o
   3   7   7       60.66       53.95     20.42 o
   4   7   7        0.03       12.64     23.12 o
   5   7   7      130.18      169.07     32.32 o
   6   7   7        8.45       -8.76     19.14 o
 -12   8   7       29.34       53.99     19.91 o
 -11   8   7       44.77       50.20     26.81 o
 -10   8   7        4.08       11.88     12.26 o
  -9   8   7       75.35       64.98     13.91 o
  -8   8   7      677.22      709.27     29.36 o
  -7   8   7       10.55       16.43     12.41 o
  -6   8   7       62.38       48.20     12.25 o
  -5   8   7      272.13      258.98     25.81 o
  -4   8   7       80.17       76.63     18.37 o
  -3   8   7       18.78       23.98     21.14 o
  -2   8   7       30.54       28.98     18.34 o
  -1   8   7      302.83      284.47     33.39 o
   0   8   7       83.16       99.65     22.47 o
   1   8   7      142.44      110.83     23.88 o
   2   8   7        7.47        5.76     16.93 o
   3   8   7       45.31       46.75     20.67 o
   4   8   7       22.18       23.88     19.10 o
   5   8   7       15.53       26.68     17.66 o
 -11   9   7      180.48      247.47     29.92 o
 -10   9   7      237.68      234.72     23.34 o
  -9   9   7      772.72      824.17     32.54 o
  -8   9   7      184.73      162.01     17.34 o
  -7   9   7        4.88       10.48     10.21 o
  -6   9   7       37.54       38.11     16.13 o
  -5   9   7        0.14       -8.89     13.06 o
  -4   9   7       76.54       83.55     22.62 o
  -3   9   7      173.70      141.03     24.77 o
  -2   9   7      449.18      447.27     40.05 o
  -1   9   7      370.11      336.69     34.94 o
   0   9   7        0.79        0.35     29.20 o
   1   9   7       11.89        9.63     16.09 o
   2   9   7      267.55      316.48     40.61 o
   3   9   7      219.04      225.56     31.98 o
   4   9   7       10.23        6.74     18.96 o
   5   9   7       96.34      117.76     29.01 o
 -11  10   7      237.51      225.27     27.90 o
 -10  10   7       37.70       54.64     16.96 o
  -9  10   7       92.62      104.69     21.16 o
  -8  10   7      366.66      353.30     32.52 o
  -7  10   7        0.87       -9.43     13.92 o
  -6  10   7        7.18       22.92     15.38 o
  -5  10   7       21.85        9.82     14.76 o
  -4  10   7      187.92      191.02     28.71 o
  -3  10   7      111.69      127.67     25.65 o
  -2  10   7       42.78       32.37     23.12 o
  -1  10   7      250.04      209.18     29.66 o
   0  10   7        9.50       -2.13     31.78 o
   1  10   7      191.90      159.79     27.99 o
   2  10   7      722.49      843.84     56.63 o
   3  10   7       43.17       40.07     23.27 o
   4  10   7       13.49       18.25     27.68 o
 -10  11   7        1.48       -6.04     20.15 o
  -9  11   7        0.87       14.25     16.35 o
  -8  11   7      184.07      189.69     25.57 o
  -7  11   7        0.04       -9.65     15.12 o
  -6  11   7        1.62      -14.89     14.27 o
  -5  11   7      323.89      319.58     35.62 o
  -4  11   7        6.07       -1.36     15.73 o
  -3  11   7      107.70       75.71     23.07 o
  -2  11   7       58.02       65.75     24.79 o
  -1  11   7      133.12      107.06     39.39 o
   0  11   7       46.34       51.65     23.57 o
   1  11   7      434.70      363.92     39.06 o
   2  11   7       48.73       80.77     24.41 o
   3  11   7        0.35       23.77     32.24 o
  -9  12   7      172.77      170.26     29.01 o
  -8  12   7      407.20      439.92     45.14 o
  -7  12   7      406.39      447.17     34.08 o
  -6  12   7       83.86       74.67     22.06 o
  -5  12   7       25.88       20.07     20.38 o
  -4  12   7      134.10       64.97     21.63 o
  -3  12   7      491.75      430.12     46.84 o
  -2  12   7      119.30       86.56     24.94 o
  -1  12   7       70.75       66.79     21.21 o
   0  12   7      731.46      682.29     58.25 o
   1  12   7       23.35       12.36     18.82 o
   2  12   7      100.24       81.82     46.54 o
  -7  13   7      305.03      297.61     35.10 o
  -6  13   7       81.03       51.26     20.50 o
  -5  13   7       51.38       52.63     19.64 o
  -4  13   7      682.80      660.20     49.54 o
  -3  13   7        1.70       16.25     17.82 o
  -2  13   7      143.18       97.08     35.59 o
  -1  13   7      219.64      206.34     68.28 o
   0  13   7        9.05       42.19     33.76 o
  -5  14   7      431.53      428.13     31.00 o
  -4  14   7       71.53       84.19     19.85 o
  -3  14   7      233.32      269.83     32.41 o
  -2  14   7       13.36       13.65     15.69 o
 -13   0   8       36.05       31.55     23.42 o
 -12   0   8      721.95      720.10     92.92 o
 -11   0   8       13.70        3.25     18.40 o
 -10   0   8      170.95       92.38     24.26 o
  -9   0   8     2019.94     2042.84     72.50 o
  -8   0   8      353.19      373.19     36.35 o
  -7   0   8      124.05       78.72     41.82 o
  -6   0   8       26.06       17.00     15.13 o
  -5   0   8      282.04      241.29     29.46 o
  -4   0   8       72.38       79.61     20.64 o
  -3   0   8      104.44      119.31     34.07 o
  -2   0   8       30.21       20.38     22.81 o
  -1   0   8      780.93      929.21     63.27 o
   0   0   8      129.76      104.94     29.50 o
   1   0   8      194.55      221.94     50.64 o
   2   0   8      296.92      300.65     34.85 o
   3   0   8      268.08      347.23     37.11 o
   4   0   8        0.30       23.42     28.59 o
   5   0   8      216.06      260.36     48.06 o
 -13   1   8       42.29       49.46     17.74 o
 -12   1   8       64.21       75.66     17.45 o
 -11   1   8      163.27      156.31     19.75 o
 -10   1   8        1.61       -7.59     12.03 o
  -9   1   8      227.90      223.43     21.19 o
  -8   1   8      577.76      531.09     34.24 o
  -7   1   8       79.63      103.94     16.95 o
  -6   1   8      471.43      442.66     26.62 o
  -5   1   8      543.53      497.59     37.22 o
  -4   1   8      138.79       78.12     30.07 o
  -3   1   8        0.44        4.05     11.48 o
  -2   1   8     1651.84     1696.26     75.74 o
  -1   1   8      171.46      131.48     31.18 o
   0   1   8        3.41       -5.47     12.55 o
   1   1   8       39.23       35.68     16.18 o
   2   1   8      831.26      854.79     38.77 o
   3   1   8      538.88      557.41     35.92 o
   4   1   8       56.19       25.84     19.05 o
   5   1   8        9.69        7.68     18.27 o
 -13   2   8        0.27       27.60     15.90 o
 -12   2   8       67.09       59.49     19.32 o
 -11   2   8       29.40       50.72     15.33 o
 -10   2   8       24.78       41.09     13.99 o
  -9   2   8        7.07       -4.87     16.07 o
  -8   2   8        7.40        1.37     11.74 o
  -7   2   8        4.33       10.62     11.85 o
  -6   2   8       27.83        3.70      9.37 o
  -5   2   8      456.22      543.92     29.25 o
  -4   2   8      438.20      456.37     31.26 o
  -3   2   8      163.07      177.43     24.10 o
  -2   2   8      175.68      190.92     21.44 o
  -1   2   8       98.26       87.38     51.35 o
   0   2   8      258.21      323.03     28.06 o
   1   2   8       47.63       42.84     15.78 o
   2   2   8      293.79      324.92     25.43 o
   3   2   8       42.30       52.14     16.51 o
   4   2   8      585.93      651.93     80.91 o
   5   2   8       13.68        2.73     17.84 o
 -13   3   8      130.62      106.77     22.52 o
 -12   3   8      247.81      294.02     26.22 o
 -11   3   8        0.94       12.54     13.58 o
 -10   3   8     1249.59     1265.81     40.81 o
  -9   3   8       13.45       23.53     13.15 o
  -8   3   8       44.41       36.80     12.27 o
  -7   3   8       56.63       36.70     13.14 o
  -6   3   8      457.02      464.61     38.81 o
  -5   3   8       19.90       25.41     12.81 o
  -4   3   8       22.02       15.34     12.00 o
  -3   3   8      890.26      919.80     32.67 o
  -2   3   8      181.52      178.82     27.57 o
  -1   3   8       64.01       72.79     17.34 o
   0   3   8       75.68       88.22     18.08 o
   1   3   8       14.30       24.71     19.88 o
   2   3   8       35.73       52.06     17.12 o
   3   3   8      221.69      271.00     31.83 o
   4   3   8       98.44      172.76     41.97 o
   5   3   8      127.42      146.00     41.67 o
 -12   4   8       12.97       -0.99     14.79 o
 -11   4   8      136.05      160.97     20.17 o
 -10   4   8       25.42       41.26     14.39 o
  -9   4   8      226.73      225.23     25.18 o
  -8   4   8       51.27       26.68     13.10 o
  -7   4   8      576.05      592.03     31.11 o
  -6   4   8      467.56      457.17     27.00 o
  -5   4   8       22.21      -12.46     10.65 o
  -4   4   8       65.94       57.93     12.91 o
  -3   4   8      804.71      795.85     32.96 o
  -2   4   8      394.90      388.39     31.35 o
  -1   4   8      192.41      167.16     28.86 o
   0   4   8      174.94      182.09     26.21 o
   1   4   8      165.54      169.46     28.76 o
   2   4   8        0.53      -17.25     11.92 o
   3   4   8        0.15      -13.93     17.75 o
   4   4   8      480.93      544.94     67.52 o
   5   4   8       29.39        3.95     24.64 o
 -12   5   8        0.51        6.68     15.29 o
 -11   5   8      188.31      241.14     40.78 o
 -10   5   8       41.66       31.01     14.02 o
  -9   5   8        1.77       15.18     12.77 o
  -8   5   8       42.07       33.14     13.70 o
  -7   5   8        0.40       -1.14     10.11 o
  -6   5   8     1161.29     1109.47     54.33 o
  -5   5   8       66.59       49.43     13.19 o
  -4   5   8     1092.41     1024.39     32.02 o
  -3   5   8        0.07       -7.23     10.03 o
  -2   5   8       42.40       38.82     13.22 o
  -1   5   8       22.39       30.04     18.30 o
   0   5   8      646.81      717.00     38.62 o
   1   5   8       16.47        8.11     18.10 o
   2   5   8       16.45       13.87     18.68 o
   3   5   8       51.07       46.32     22.00 o
   4   5   8        9.70       20.06     20.02 o
 -12   6   8        3.43       10.94     13.81 o
 -11   6   8       27.30       -0.01     13.29 o
 -10   6   8       64.96       43.72     14.47 o
  -9   6   8       17.14       -0.52     13.88 o
  -8   6   8      251.64      246.53     20.50 o
  -7   6   8       61.20       32.26     16.06 o
  -6   6   8       32.98       21.67     11.83 o
  -5   6   8       15.75       35.97     12.87 o
  -4   6   8      197.69      220.00     18.59 o
  -3   6   8       14.04       10.02     11.76 o
  -2   6   8        0.11       -6.89     23.85 o
  -1   6   8        9.92       20.05     34.07 o
   0   6   8       83.10      121.71     26.41 o
   1   6   8        1.38       19.58     18.85 o
   2   6   8       65.20       74.18     24.06 o
   3   6   8       54.49       79.30     24.00 o
   4   6   8       25.50       -2.28     41.06 o
 -11   7   8       83.89       84.43     17.68 o
 -10   7   8       28.48       26.16     19.01 o
  -9   7   8      157.02      124.63     17.39 o
  -8   7   8     1941.43     1955.11     45.44 o
  -7   7   8       22.81       30.97     12.42 o
  -6   7   8       15.33        2.34     10.75 o
  -5   7   8      379.96      401.41     23.87 o
  -4   7   8      149.34      124.17     18.68 o
  -3   7   8        1.00        0.21     16.85 o
  -2   7   8      128.08       75.50     22.56 o
  -1   7   8      594.45      490.17     49.88 o
   0   7   8      321.86      349.10     62.96 o
   1   7   8       69.28       86.58     23.16 o
   2   7   8       16.50        1.81     18.20 o
   3   7   8      294.38      343.63     39.31 o
 -11   8   8        0.13       -7.33     14.18 o
 -10   8   8      203.15      129.19     17.90 o
  -9   8   8      569.86      541.06     29.15 o
  -8   8   8       42.62       33.18     13.38 o
  -7   8   8      823.79      832.68     33.51 o
  -6   8   8      871.48      804.52     78.00 o
  -5   8   8       21.55       42.95     28.91 o
  -4   8   8      121.71      121.68     36.19 o
  -3   8   8        0.12        2.71     16.60 o
  -2   8   8       31.05       30.89     18.97 o
  -1   8   8      370.24      358.19     38.44 o
   0   8   8      544.57      501.11     45.24 o
   1   8   8       33.65       25.97     19.42 o
   2   8   8      824.18      866.24     99.76 o
   3   8   8       61.48       42.24     22.51 o
 -10   9   8       24.46        9.10     13.54 o
  -9   9   8       24.23       27.06     16.67 o
  -8   9   8      246.57      240.32     28.36 o
  -7   9   8        5.47       33.03     17.31 o
  -6   9   8       18.76        0.74     14.63 o
  -5   9   8       96.61      124.33     27.34 o
  -4   9   8      315.11      336.93     38.32 o
  -3   9   8        2.93       -4.79     16.28 o
  -2   9   8       71.88       70.27     23.17 o
  -1   9   8      524.05      487.54     44.47 o
   0   9   8       55.90       64.55     23.94 o
   1   9   8      174.20      195.48     39.84 o
   2   9   8      164.74      178.03     36.96 o
  -9  10   8       72.17      127.11     27.32 o
  -8  10   8       15.32       19.30     17.91 o
  -7  10   8      106.85      129.17     24.63 o
  -6  10   8      107.97      104.63     22.73 o
  -5  10   8        8.12        8.74     46.99 o
  -4  10   8       56.11       66.97     22.96 o
  -3  10   8      270.68      261.21     33.90 o
  -2  10   8        0.50       -9.83     18.86 o
  -1  10   8        2.02        2.35     48.51 o
   0  10   8       28.62       35.92     21.21 o
   1  10   8      214.98      245.09     34.35 o
  -8  11   8        0.62       -6.11     17.16 o
  -7  11   8      187.03      236.28     28.76 o
  -6  11   8      545.05      532.64     59.62 o
  -5  11   8       82.46       98.81     25.64 o
  -4  11   8      593.57      616.37    135.96 o
  -3  11   8      187.37      220.77     32.98 o
  -2  11   8       46.48       45.63     40.76 o
  -1  11   8       25.66       31.28     21.40 o
   0  11   8      320.97      305.77     48.21 o
  -6  12   8       27.51       15.73     20.47 o
  -5  12   8        5.49       14.99     20.77 o
  -4  12   8      228.05      243.29     32.62 o
  -3  12   8      264.63      237.99     34.59 o
  -2  12   8       55.33       39.63     21.12 o
 -11   1   9       30.01       38.69     18.97 o
 -10   1   9       37.87       18.83     14.83 o
  -9   1   9      115.52      132.55     19.71 o
  -8   1   9      538.39      601.70     33.30 o
  -7   1   9       81.14       46.12     14.90 o
  -6   1   9       87.57       95.91     26.21 o
  -5   1   9       30.45       14.17     13.70 o
  -4   1   9       72.30       59.92     15.51 o
  -3   1   9       34.10       45.26     16.60 o
  -2   1   9       98.26      130.82     33.15 o
  -1   1   9      218.52      232.87     28.94 o
   0   1   9      150.64      147.17     22.94 o
   1   1   9        3.41      -18.23     14.35 o
   2   1   9        0.03        6.11     20.01 o
   3   1   9       11.20       -6.66     16.67 o
 -11   2   9        1.98        8.43     13.82 o
 -10   2   9        6.36        8.64     13.74 o
  -9   2   9       63.87       80.10     18.73 o
  -8   2   9      309.20      299.98     25.18 o
  -7   2   9      199.24      276.34     27.75 o
  -6   2   9       40.21       28.12     13.60 o
  -5   2   9      148.84      150.09     18.98 o
  -4   2   9        3.71       -0.30     13.16 o
  -3   2   9       75.83       44.41     16.47 o
  -2   2   9      404.87      416.37     32.94 o
  -1   2   9       13.84       -6.18     16.73 o
   0   2   9      124.09      139.02     33.48 o
   1   2   9      316.49      287.67     28.69 o
   2   2   9      204.16      147.08     23.27 o
 -11   3   9       46.97       54.32     17.34 o
 -10   3   9       80.82       73.70     17.13 o
  -9   3   9      148.89      118.07     19.90 o
  -8   3   9       19.41       -5.03     12.13 o
  -7   3   9       14.26       17.39     12.71 o
  -6   3   9       67.56       73.21     15.53 o
  -5   3   9        0.23      -15.35     10.23 o
  -4   3   9      184.67      189.26     19.47 o
  -3   3   9       23.55        3.89     16.11 o
  -2   3   9      285.60      307.73     29.37 o
  -1   3   9       55.70       36.66     16.75 o
   0   3   9       43.00       30.24     16.92 o
   1   3   9        1.01       -4.76     14.28 o
   2   3   9      106.27       89.49     27.39 o
 -11   4   9       31.61       -2.24     15.12 o
 -10   4   9       27.36        8.34     12.41 o
  -9   4   9       71.22       62.08     16.93 o
  -8   4   9      160.93      157.71     20.35 o
  -7   4   9      450.69      442.97     29.09 o
  -6   4   9       56.42       47.09     16.43 o
  -5   4   9        0.15      -13.07     10.88 o
  -4   4   9       24.82       14.54     12.67 o
  -3   4   9       81.10       91.04     17.41 o
  -2   4   9      173.93      144.16     22.39 o
  -1   4   9       27.18       23.32     16.60 o
   0   4   9      199.75      190.75     24.57 o
   1   4   9        4.49        0.08     18.95 o
   2   4   9       23.63       28.08     24.45 o
 -10   5   9       26.58        5.54     23.88 o
  -9   5   9       24.23       22.56     15.52 o
  -8   5   9      386.43      368.22     29.73 o
  -7   5   9       65.94       46.49     14.81 o
  -6   5   9       47.08       47.86     13.81 o
  -5   5   9      164.00      182.73     19.12 o
  -4   5   9      171.20      149.45     19.57 o
  -3   5   9       97.15      108.70     18.30 o
  -2   5   9       58.05       49.97     22.72 o
  -1   5   9      370.65      403.43     88.51 o
   0   5   9       92.64       98.57     25.87 o
   1   5   9       28.41       73.50     25.37 o
   2   5   9       34.24       33.40     22.07 o
 -10   6   9      156.74      121.92     19.11 o
  -9   6   9       54.14       65.88     16.29 o
  -8   6   9        5.04        4.53     15.91 o
  -7   6   9      333.39      320.43     23.97 o
  -6   6   9      141.38      124.11     17.61 o
  -5   6   9     1098.93     1222.53     37.64 o
  -4   6   9      517.71      546.70     38.47 o
  -3   6   9       29.14        1.95     20.31 o
  -2   6   9      225.28      152.46     29.43 o
  -1   6   9       53.15       30.48     27.37 o
   0   6   9      374.25      338.77     39.83 o
   1   6   9      109.58      101.67     28.90 o
  -9   7   9        0.46      -19.62     13.08 o
  -8   7   9      140.86      109.07     17.92 o
  -7   7   9      220.22      194.26     20.02 o
  -6   7   9        1.12       -5.69     17.65 o
  -5   7   9       85.16       70.01     21.73 o
  -4   7   9       35.54       55.27     28.59 o
  -3   7   9      309.39      278.66     68.59 o
  -2   7   9       68.85       80.65     26.23 o
  -1   7   9        2.17       21.22     21.01 o
   0   7   9        1.36       14.49     20.46 o
  -8   8   9       68.21       57.50     21.73 o
  -7   8   9        0.85        2.85     16.96 o
  -6   8   9       19.52       -0.56     28.09 o
  -5   8   9       22.17        2.62     22.81 o
  -4   8   9        1.62       -4.16     17.99 o
  -3   8   9       19.03       15.22     19.16 o
  -2   8   9       63.28       51.60     23.07 o
  -1   8   9       16.83       -4.15     19.20 o
  -7   9   9       12.49       -7.56     16.02 o
  -6   9   9      493.97      464.38     37.83 o
  -5   9   9        7.45       17.83     21.58 o
  -4   9   9      101.34       50.22     24.47 o
  -3   9   9      350.81      303.55     38.71 o
  -2   9   9       31.22       51.96     24.34 o
  -9   0  10      327.23      288.45     38.38 o
  -8   0  10       52.86       99.19     28.31 o
  -7   0  10      139.27      141.15     29.81 o
  -6   0  10      202.61      231.34     42.43 o
  -5   0  10      579.40      616.58     50.41 o
  -4   0  10      782.94      683.34     61.14 o
  -3   0  10        8.99       21.90     28.29 o
  -2   0  10      344.87      340.66     52.32 o
  -1   0  10      215.92      217.78     68.28 o
  -9   1  10      102.76       78.10     18.67 o
  -8   1  10       88.91      126.30     20.57 o
  -7   1  10       33.37       56.66     17.68 o
  -6   1  10      158.26      166.37     21.69 o
  -5   1  10      392.34      365.54     52.13 o
  -4   1  10       67.66       44.60     24.49 o
  -3   1  10       82.84       67.93     22.68 o
  -2   1  10        1.99      -34.02     26.44 o
  -1   1  10        0.19      -15.06     15.88 o
  -9   2  10        5.60        6.00     15.50 o
  -8   2  10        4.76        7.43     14.52 o
  -7   2  10       47.25       13.52     13.86 o
  -6   2  10       51.92       64.23     22.83 o
  -5   2  10        4.89       -8.79     14.02 o
  -4   2  10      288.64      336.49     31.31 o
  -3   2  10       11.01       23.47     18.40 o
  -2   2  10        2.66       -5.14     22.30 o
  -1   2  10       48.64       60.66     20.60 o
  -8   3  10       55.96       27.39     16.57 o
  -7   3  10      606.28      708.76     62.56 o
  -6   3  10       76.15       82.30     18.73 o
  -5   3  10        5.66        8.68     14.28 o
  -4   3  10      183.87      178.72     23.37 o
  -3   3  10        5.34      -14.75     17.46 o
  -2   3  10        0.95      -14.17     15.54 o
  -8   4  10      128.80      126.63     19.41 o
  -7   4  10      242.38      255.76     23.37 o
  -6   4  10       11.83       28.38     23.97 o
  -5   4  10       26.69       -2.85     14.14 o
  -4   4  10        3.24      -18.28     17.30 o
  -3   4  10      223.44      264.28     29.74 o
  -2   4  10        3.03        7.99     22.94 o
  -7   5  10      229.91      168.37     20.40 o
  -6   5  10      184.07      142.74     20.02 o
  -5   5  10       72.04       32.41     17.69 o
  -4   5  10        2.34       27.21     25.76 o
  -3   5  10      205.64      154.94     32.87 o
 
